# Supplementary material for: Genomic aberrations in cell cycle genes predict progression of KIT-mutant gastrointestinal stromal tumors (GISTs)
Source: Clin Sarcoma Res. 2019 Mar 5;9:3. doi: 10.1186/s13569-019-0112-7 (PMC6399846; doi:10.1186/s13569-019-0112-7)
Supplement: Supplementary file 3 — Additional file 3: Table S5. Gene set enrichment analyses for significant mutations according to Mutsig assessment. [file 13569_2019_112_MOESM3_ESM.xls]

NAME	GS<br> follow link to MSigDB	GS DETAILS	SIZE	ES	NES	NOM p-val	FDR q-val	FWER p-val	RANK AT MAX	LEADING EDGE
DACOSTA_UV_RESPONSE_VIA_ERCC3_DN	DACOSTA_UV_RESPONSE_VIA_ERCC3_DN	Details ...	28	0.4571083	1.8080134	0.010741139	1	0.684	60	tags=36%, list=12%, signal=38%
MARSON_BOUND_BY_FOXP3_UNSTIMULATED	MARSON_BOUND_BY_FOXP3_UNSTIMULATED	Details ...	33	0.437599	1.8051518	0.006349206	0.5753087	0.695	155	tags=58%, list=31%, signal=78%
YOSHIMURA_MAPK8_TARGETS_UP	YOSHIMURA_MAPK8_TARGETS_UP	Details ...	35	0.41902876	1.7701018	0.01368421	0.50175893	0.782	98	tags=34%, list=20%, signal=40%
DACOSTA_UV_RESPONSE_VIA_ERCC3_COMMON_DN	DACOSTA_UV_RESPONSE_VIA_ERCC3_COMMON_DN	Details ...	19	0.4840456	1.7350564	0.024886878	0.4810866	0.87	60	tags=37%, list=12%, signal=40%
SWEET_LUNG_CANCER_KRAS_DN	SWEET_LUNG_CANCER_KRAS_DN	Details ...	15	0.49443138	1.6411715	0.03850642	0.7154594	0.976	59	tags=27%, list=12%, signal=29%
MARSON_BOUND_BY_FOXP3_STIMULATED	MARSON_BOUND_BY_FOXP3_STIMULATED	Details ...	33	0.39986515	1.6233912	0.03062302	0.66694653	0.984	67	tags=33%, list=13%, signal=36%
SPIELMAN_LYMPHOBLAST_EUROPEAN_VS_ASIAN_DN	SPIELMAN_LYMPHOBLAST_EUROPEAN_VS_ASIAN_DN	Details ...	18	0.45501882	1.6029087	0.047511313	0.6477282	0.99	155	tags=61%, list=31%, signal=85%
BLALOCK_ALZHEIMERS_DISEASE_DN	BLALOCK_ALZHEIMERS_DISEASE_DN	Details ...	21	0.4325498	1.5767107	0.05187638	0.66124415	0.994	60	tags=24%, list=12%, signal=26%
SMID_BREAST_CANCER_LUMINAL_B_DN	SMID_BREAST_CANCER_LUMINAL_B_DN	Details ...	19	0.42921373	1.5516734	0.05808656	0.67594427	0.999	184	tags=58%, list=37%, signal=88%
WONG_ADULT_TISSUE_STEM_MODULE	WONG_ADULT_TISSUE_STEM_MODULE	Details ...	19	0.42724958	1.5451446	0.0704698	0.63087523	1	108	tags=37%, list=22%, signal=45%
GRAESSMANN_APOPTOSIS_BY_DOXORUBICIN_DN	GRAESSMANN_APOPTOSIS_BY_DOXORUBICIN_DN	Details ...	52	0.3449682	1.5430613	0.042639595	0.5798998	1	113	tags=38%, list=23%, signal=45%
GRAESSMANN_RESPONSE_TO_MC_AND_DOXORUBICIN_DN	GRAESSMANN_RESPONSE_TO_MC_AND_DOXORUBICIN_DN	Details ...	24	0.4026402	1.531861	0.07235421	0.5631257	1	101	tags=42%, list=20%, signal=50%
PUJANA_BRCA1_PCC_NETWORK	PUJANA_BRCA1_PCC_NETWORK	Details ...	47	0.33709562	1.5041391	0.06237219	0.602847	1	78	tags=28%, list=16%, signal=30%
FEVR_CTNNB1_TARGETS_UP	FEVR_CTNNB1_TARGETS_UP	Details ...	16	0.43569678	1.4855913	0.07648402	0.61605394	1	80	tags=38%, list=16%, signal=43%
SPIELMAN_LYMPHOBLAST_EUROPEAN_VS_ASIAN_UP	SPIELMAN_LYMPHOBLAST_EUROPEAN_VS_ASIAN_UP	Details ...	15	0.43512776	1.4564967	0.09839817	0.66158664	1	78	tags=33%, list=16%, signal=38%
KRIEG_HYPOXIA_NOT_VIA_KDM3A	KRIEG_HYPOXIA_NOT_VIA_KDM3A	Details ...	20	0.39131734	1.4351943	0.11184939	0.6844415	1	177	tags=60%, list=35%, signal=89%
NUYTTEN_EZH2_TARGETS_DN	NUYTTEN_EZH2_TARGETS_DN	Details ...	27	0.35463622	1.4294692	0.099352054	0.66190296	1	121	tags=44%, list=24%, signal=55%
FULCHER_INFLAMMATORY_RESPONSE_LECTIN_VS_LPS_DN	FULCHER_INFLAMMATORY_RESPONSE_LECTIN_VS_LPS_DN	Details ...	16	0.4151618	1.4283854	0.091541134	0.6278656	1	17	tags=19%, list=3%, signal=19%
ZHENG_BOUND_BY_FOXP3	ZHENG_BOUND_BY_FOXP3	Details ...	22	0.38046098	1.421475	0.11197339	0.6145694	1	140	tags=45%, list=28%, signal=60%
PUJANA_CHEK2_PCC_NETWORK	PUJANA_CHEK2_PCC_NETWORK	Details ...	21	0.38635394	1.4158504	0.11991199	0.5992307	1	67	tags=29%, list=13%, signal=32%
SMID_BREAST_CANCER_BASAL_UP	SMID_BREAST_CANCER_BASAL_UP		18	0.39799574	1.4045835	0.1140553	0.59870857	1	40	tags=17%, list=8%, signal=17%
SCHLOSSER_SERUM_RESPONSE_DN	SCHLOSSER_SERUM_RESPONSE_DN		17	0.40076154	1.3892789	0.13073395	0.6130745	1	126	tags=47%, list=25%, signal=61%
ONKEN_UVEAL_MELANOMA_UP	ONKEN_UVEAL_MELANOMA_UP		20	0.38696426	1.3858336	0.11896745	0.5963844	1	60	tags=20%, list=12%, signal=22%
DUTERTRE_ESTRADIOL_RESPONSE_24HR_DN	DUTERTRE_ESTRADIOL_RESPONSE_24HR_DN		20	0.3830701	1.3711836	0.14893617	0.61128837	1	22	tags=20%, list=4%, signal=20%
BRUINS_UVC_RESPONSE_VIA_TP53_GROUP_A	BRUINS_UVC_RESPONSE_VIA_TP53_GROUP_A		21	0.37968174	1.3702303	0.11951754	0.5890391	1	74	tags=24%, list=15%, signal=27%
REACTOME_IMMUNE_SYSTEM	REACTOME_IMMUNE_SYSTEM		30	0.34483543	1.3700747	0.13263159	0.56661445	1	60	tags=27%, list=12%, signal=28%
RODRIGUES_THYROID_CARCINOMA_POORLY_DIFFERENTIATED_DN	RODRIGUES_THYROID_CARCINOMA_POORLY_DIFFERENTIATED_DN		22	0.3644044	1.3612957	0.15181518	0.5682213	1	186	tags=59%, list=37%, signal=90%
BLALOCK_ALZHEIMERS_DISEASE_UP	BLALOCK_ALZHEIMERS_DISEASE_UP		51	0.3090339	1.355946	0.12028542	0.56105864	1	48	tags=20%, list=10%, signal=19%
PILON_KLF1_TARGETS_DN	PILON_KLF1_TARGETS_DN		52	0.29727918	1.3487052	0.12512927	0.5580777	1	106	tags=29%, list=21%, signal=33%
RODRIGUES_THYROID_CARCINOMA_ANAPLASTIC_DN	RODRIGUES_THYROID_CARCINOMA_ANAPLASTIC_DN		15	0.400712	1.3406202	0.17605634	0.5580736	1	186	tags=67%, list=37%, signal=103%
DELACROIX_RAR_BOUND_ES	DELACROIX_RAR_BOUND_ES		15	0.39746928	1.3348581	0.16416185	0.5532003	1	197	tags=60%, list=39%, signal=96%
BROWNE_HCMV_INFECTION_48HR_DN	BROWNE_HCMV_INFECTION_48HR_DN		17	0.38032857	1.3298419	0.18118466	0.54824483	1	93	tags=35%, list=19%, signal=42%
IVANOVA_HEMATOPOIESIS_STEM_CELL	IVANOVA_HEMATOPOIESIS_STEM_CELL		15	0.38859683	1.3209567	0.17314488	0.5504051	1	203	tags=67%, list=41%, signal=109%
BERENJENO_TRANSFORMED_BY_RHOA_UP	BERENJENO_TRANSFORMED_BY_RHOA_UP		17	0.3757908	1.3068811	0.18848759	0.5662087	1	108	tags=41%, list=22%, signal=51%
LEE_BMP2_TARGETS_UP	LEE_BMP2_TARGETS_UP		21	0.3655239	1.2992018	0.2010929	0.5671001	1	111	tags=38%, list=22%, signal=47%
REACTOME_ADAPTIVE_IMMUNE_SYSTEM	REACTOME_ADAPTIVE_IMMUNE_SYSTEM		16	0.38505006	1.2926325	0.2042007	0.56552714	1	89	tags=38%, list=18%, signal=44%
ODONNELL_TFRC_TARGETS_UP	ODONNELL_TFRC_TARGETS_UP		16	0.37642097	1.2658235	0.21191294	0.61010355	1	19	tags=19%, list=4%, signal=19%
GRADE_COLON_CANCER_UP	GRADE_COLON_CANCER_UP		24	0.32573286	1.2512612	0.23245615	0.6282358	1	29	tags=17%, list=6%, signal=17%
MARTINEZ_RB1_TARGETS_UP	MARTINEZ_RB1_TARGETS_UP		21	0.3381436	1.2322544	0.24496645	0.6565031	1	39	tags=19%, list=8%, signal=20%
GEORGES_TARGETS_OF_MIR192_AND_MIR215	GEORGES_TARGETS_OF_MIR192_AND_MIR215		16	0.36132446	1.2273482	0.24829932	0.6502201	1	22	tags=19%, list=4%, signal=19%
ZWANG_CLASS_1_TRANSIENTLY_INDUCED_BY_EGF	ZWANG_CLASS_1_TRANSIENTLY_INDUCED_BY_EGF		16	0.35884285	1.2155291	0.24767442	0.66083586	1	224	tags=69%, list=45%, signal=121%
DIAZ_CHRONIC_MEYLOGENOUS_LEUKEMIA_UP	DIAZ_CHRONIC_MEYLOGENOUS_LEUKEMIA_UP		24	0.31983355	1.2151097	0.23413567	0.6459913	1	98	tags=33%, list=20%, signal=39%
PUJANA_ATM_PCC_NETWORK	PUJANA_ATM_PCC_NETWORK		42	0.2717191	1.1967859	0.2614108	0.6711879	1	67	tags=21%, list=13%, signal=23%
DODD_NASOPHARYNGEAL_CARCINOMA_DN	DODD_NASOPHARYNGEAL_CARCINOMA_DN		31	0.30085793	1.1891028	0.26680896	0.672844	1	154	tags=45%, list=31%, signal=61%
GARY_CD5_TARGETS_DN	GARY_CD5_TARGETS_DN		18	0.34445173	1.1816528	0.27880183	0.674077	1	101	tags=39%, list=20%, signal=47%
PEREZ_TP53_TARGETS	PEREZ_TP53_TARGETS		29	0.29193515	1.1559494	0.31982943	0.7161454	1	157	tags=48%, list=31%, signal=66%
ACEVEDO_LIVER_CANCER_UP	ACEVEDO_LIVER_CANCER_UP		21	0.3013277	1.1189058	0.344098	0.7852231	1	92	tags=33%, list=18%, signal=39%
LOPEZ_MBD_TARGETS	LOPEZ_MBD_TARGETS		18	0.31954625	1.0984844	0.3643678	0.8158379	1	18	tags=17%, list=4%, signal=17%
PATIL_LIVER_CANCER	PATIL_LIVER_CANCER		18	0.31139123	1.0908448	0.37899545	0.8167904	1	237	tags=67%, list=47%, signal=122%
ACEVEDO_METHYLATED_IN_LIVER_CANCER_DN	ACEVEDO_METHYLATED_IN_LIVER_CANCER_DN		20	0.2998072	1.0862719	0.36201116	0.8111156	1	213	tags=60%, list=43%, signal=100%
WAKABAYASHI_ADIPOGENESIS_PPARG_BOUND_8D	WAKABAYASHI_ADIPOGENESIS_PPARG_BOUND_8D		18	0.310329	1.0845926	0.37740114	0.7989612	1	318	tags=89%, list=64%, signal=235%
DOUGLAS_BMI1_TARGETS_UP	DOUGLAS_BMI1_TARGETS_UP		15	0.3272498	1.0775523	0.3856813	0.79999334	1	83	tags=33%, list=17%, signal=39%
NAKAMURA_TUMOR_ZONE_PERIPHERAL_VS_CENTRAL_DN	NAKAMURA_TUMOR_ZONE_PERIPHERAL_VS_CENTRAL_DN		20	0.29243946	1.0627009	0.4033708	0.81811076	1	272	tags=75%, list=54%, signal=158%
BENPORATH_EED_TARGETS	BENPORATH_EED_TARGETS		39	0.2470265	1.0578806	0.40894902	0.8129123	1	231	tags=56%, list=46%, signal=97%
NUYTTEN_NIPP1_TARGETS_UP	NUYTTEN_NIPP1_TARGETS_UP		19	0.29673734	1.0493197	0.40950227	0.81588304	1	151	tags=47%, list=30%, signal=65%
BENPORATH_PRC2_TARGETS	BENPORATH_PRC2_TARGETS		26	0.26492235	1.0280672	0.44060475	0.84624267	1	231	tags=62%, list=46%, signal=108%
NABA_MATRISOME_ASSOCIATED	NABA_MATRISOME_ASSOCIATED		20	0.27886885	1.0154153	0.45394006	0.8587649	1	135	tags=35%, list=27%, signal=46%
KINSEY_TARGETS_OF_EWSR1_FLII_FUSION_UP	KINSEY_TARGETS_OF_EWSR1_FLII_FUSION_UP		21	0.27523103	1.0026734	0.4717608	0.87176746	1	101	tags=33%, list=20%, signal=40%
MIKKELSEN_ES_ICP_WITH_H3K4ME3	MIKKELSEN_ES_ICP_WITH_H3K4ME3		24	0.26324868	1.0017349	0.46304348	0.8588141	1	136	tags=38%, list=27%, signal=49%
ZHOU_INFLAMMATORY_RESPONSE_FIMA_UP	ZHOU_INFLAMMATORY_RESPONSE_FIMA_UP		18	0.27828628	0.9800064	0.47619048	0.88919646	1	163	tags=44%, list=33%, signal=64%
GRAESSMANN_RESPONSE_TO_MC_AND_DOXORUBICIN_UP	GRAESSMANN_RESPONSE_TO_MC_AND_DOXORUBICIN_UP		21	0.26250556	0.95196515	0.5311111	0.9325086	1	288	tags=76%, list=58%, signal=172%
KIM_ALL_DISORDERS_CALB1_CORR_UP	KIM_ALL_DISORDERS_CALB1_CORR_UP		17	0.27680993	0.9484769	0.5195095	0.923875	1	67	tags=24%, list=13%, signal=26%
NUYTTEN_EZH2_TARGETS_UP	NUYTTEN_EZH2_TARGETS_UP		32	0.22774085	0.9396646	0.5631579	0.9262946	1	151	tags=41%, list=30%, signal=54%
PARENT_MTOR_SIGNALING_UP	PARENT_MTOR_SIGNALING_UP		16	0.26985118	0.93370086	0.5381984	0.92322785	1	152	tags=44%, list=30%, signal=61%
MEISSNER_NPC_HCP_WITH_H3_UNMETHYLATED	MEISSNER_NPC_HCP_WITH_H3_UNMETHYLATED		21	0.25586203	0.9219661	0.58511835	0.93182653	1	234	tags=62%, list=47%, signal=111%
GOBERT_OLIGODENDROCYTE_DIFFERENTIATION_DN	GOBERT_OLIGODENDROCYTE_DIFFERENTIATION_DN		38	0.21786106	0.9129835	0.5915202	0.93481237	1	23	tags=11%, list=5%, signal=10%
BENPORATH_NANOG_TARGETS	BENPORATH_NANOG_TARGETS		19	0.2495608	0.90471673	0.5778276	0.93655944	1	114	tags=32%, list=23%, signal=39%
CHARAFE_BREAST_CANCER_LUMINAL_VS_BASAL_DN	CHARAFE_BREAST_CANCER_LUMINAL_VS_BASAL_DN		20	0.2518517	0.9002207	0.57900554	0.93096876	1	97	tags=30%, list=19%, signal=36%
GRAESSMANN_APOPTOSIS_BY_DOXORUBICIN_UP	GRAESSMANN_APOPTOSIS_BY_DOXORUBICIN_UP		30	0.22308087	0.89874667	0.6044776	0.9203211	1	296	tags=73%, list=59%, signal=169%
SENESE_HDAC1_TARGETS_UP	SENESE_HDAC1_TARGETS_UP		15	0.2642534	0.8937518	0.58392435	0.9158885	1	60	tags=20%, list=12%, signal=22%
ZWANG_TRANSIENTLY_UP_BY_2ND_EGF_PULSE_ONLY	ZWANG_TRANSIENTLY_UP_BY_2ND_EGF_PULSE_ONLY		64	0.18503447	0.8702803	0.6419878	0.9446709	1	239	tags=53%, list=48%, signal=89%
DANG_BOUND_BY_MYC	DANG_BOUND_BY_MYC		19	0.24686524	0.8660198	0.6330377	0.9387476	1	81	tags=26%, list=16%, signal=30%
BRUINS_UVC_RESPONSE_VIA_TP53_GROUP_B	BRUINS_UVC_RESPONSE_VIA_TP53_GROUP_B		16	0.24964957	0.86305743	0.6267442	0.93077725	1	121	tags=31%, list=24%, signal=40%
CHARAFE_BREAST_CANCER_LUMINAL_VS_MESENCHYMAL_DN	CHARAFE_BREAST_CANCER_LUMINAL_VS_MESENCHYMAL_DN		15	0.26420385	0.86220485	0.61430246	0.9196199	1	75	tags=27%, list=15%, signal=30%
BENPORATH_ES_WITH_H3K27ME3	BENPORATH_ES_WITH_H3K27ME3		39	0.19711658	0.8287901	0.6995842	0.96150434	1	231	tags=54%, list=46%, signal=92%
CREIGHTON_ENDOCRINE_THERAPY_RESISTANCE_4	CREIGHTON_ENDOCRINE_THERAPY_RESISTANCE_4		16	0.24088554	0.81750107	0.66360503	0.9676383	1	236	tags=63%, list=47%, signal=115%
MOOTHA_MITOCHONDRIA	MOOTHA_MITOCHONDRIA		16	0.24231692	0.8111498	0.67283237	0.9651948	1	222	tags=56%, list=44%, signal=98%
FULCHER_INFLAMMATORY_RESPONSE_LECTIN_VS_LPS_UP	FULCHER_INFLAMMATORY_RESPONSE_LECTIN_VS_LPS_UP		19	0.22450326	0.8071879	0.6935123	0.9591435	1	15	tags=11%, list=3%, signal=10%
LEE_BMP2_TARGETS_DN	LEE_BMP2_TARGETS_DN		21	0.22243983	0.8065237	0.6926503	0.94807214	1	215	tags=52%, list=43%, signal=88%
MEISSNER_BRAIN_HCP_WITH_H3K4ME3_AND_H3K27ME3	MEISSNER_BRAIN_HCP_WITH_H3K4ME3_AND_H3K27ME3		44	0.18295409	0.80212176	0.7039338	0.94367117	1	0	tags=2%, list=0%, signal=2%
PHONG_TNF_RESPONSE_NOT_VIA_P38	PHONG_TNF_RESPONSE_NOT_VIA_P38		16	0.23857051	0.8001646	0.70493686	0.9351449	1	111	tags=31%, list=22%, signal=39%
MILI_PSEUDOPODIA_HAPTOTAXIS_UP	MILI_PSEUDOPODIA_HAPTOTAXIS_UP		16	0.23051906	0.7898569	0.71363115	0.93919	1	161	tags=38%, list=32%, signal=54%
NABA_MATRISOME	NABA_MATRISOME		32	0.18985668	0.78357345	0.72834224	0.93701255	1	152	tags=34%, list=30%, signal=46%
WAKABAYASHI_ADIPOGENESIS_PPARG_RXRA_BOUND_8D	WAKABAYASHI_ADIPOGENESIS_PPARG_RXRA_BOUND_8D		26	0.20131725	0.77810454	0.72785485	0.9333205	1	119	tags=27%, list=24%, signal=33%
DODD_NASOPHARYNGEAL_CARCINOMA_UP	DODD_NASOPHARYNGEAL_CARCINOMA_UP		49	0.1765274	0.77249724	0.7752809	0.9302977	1	266	tags=59%, list=53%, signal=114%
CREIGHTON_ENDOCRINE_THERAPY_RESISTANCE_1	CREIGHTON_ENDOCRINE_THERAPY_RESISTANCE_1		19	0.2090622	0.75678617	0.739819	0.9405144	1	101	tags=26%, list=20%, signal=32%
MARTENS_TRETINOIN_RESPONSE_DN	MARTENS_TRETINOIN_RESPONSE_DN		17	0.2131661	0.7457619	0.75842696	0.9439357	1	121	tags=29%, list=24%, signal=37%
WEI_MYCN_TARGETS_WITH_E_BOX	WEI_MYCN_TARGETS_WITH_E_BOX		25	0.19201012	0.73552865	0.76247287	0.9466856	1	226	tags=52%, list=45%, signal=90%
NUYTTEN_NIPP1_TARGETS_DN	NUYTTEN_NIPP1_TARGETS_DN		23	0.19284992	0.7344557	0.7644493	0.93749416	1	296	tags=70%, list=59%, signal=163%
BENPORATH_SUZ12_TARGETS	BENPORATH_SUZ12_TARGETS		39	0.16902708	0.71800756	0.80227745	0.94754994	1	324	tags=74%, list=65%, signal=195%
MIKKELSEN_MCV6_HCP_WITH_H3K27ME3	MIKKELSEN_MCV6_HCP_WITH_H3K27ME3		15	0.21487041	0.7105037	0.8137931	0.946658	1	28	tags=13%, list=6%, signal=14%
ONKEN_UVEAL_MELANOMA_DN	ONKEN_UVEAL_MELANOMA_DN		16	0.20721222	0.7083653	0.7937788	0.93902534	1	309	tags=75%, list=62%, signal=190%
BYSTRYKH_HEMATOPOIESIS_STEM_CELL_QTL_TRANS	BYSTRYKH_HEMATOPOIESIS_STEM_CELL_QTL_TRANS		26	0.17598602	0.68625194	0.8344017	0.95364577	1	269	tags=62%, list=54%, signal=126%
SCHAEFFER_PROSTATE_DEVELOPMENT_6HR_DN	SCHAEFFER_PROSTATE_DEVELOPMENT_6HR_DN		16	0.19739087	0.6641984	0.8442907	0.9665037	1	98	tags=25%, list=20%, signal=30%
TARTE_PLASMA_CELL_VS_PLASMABLAST_UP	TARTE_PLASMA_CELL_VS_PLASMABLAST_UP		16	0.1964143	0.651368	0.8555046	0.96950704	1	40	tags=13%, list=8%, signal=13%
CHEN_METABOLIC_SYNDROM_NETWORK	CHEN_METABOLIC_SYNDROM_NETWORK		34	0.156678	0.64460945	0.86438924	0.96585447	1	239	tags=50%, list=48%, signal=89%
MARTENS_TRETINOIN_RESPONSE_UP	MARTENS_TRETINOIN_RESPONSE_UP		29	0.15391432	0.6060591	0.8950682	0.99250066	1	229	tags=48%, list=46%, signal=84%
BRUINS_UVC_RESPONSE_LATE	BRUINS_UVC_RESPONSE_LATE		21	0.16453335	0.60412693	0.8783186	0.9837634	1	113	tags=24%, list=23%, signal=29%
GRAESSMANN_APOPTOSIS_BY_SERUM_DEPRIVATION_UP	GRAESSMANN_APOPTOSIS_BY_SERUM_DEPRIVATION_UP		23	0.15524656	0.5852965	0.91247267	0.98986006	1	48	tags=13%, list=10%, signal=14%
CAIRO_HEPATOBLASTOMA_CLASSES_UP	CAIRO_HEPATOBLASTOMA_CLASSES_UP		18	0.16467774	0.57114804	0.9234184	0.9905113	1	63	tags=17%, list=13%, signal=18%
MARTINEZ_RB1_AND_TP53_TARGETS_UP	MARTINEZ_RB1_AND_TP53_TARGETS_UP		19	0.155494	0.5555183	0.9158249	0.9917741	1	204	tags=42%, list=41%, signal=68%
KIM_WT1_TARGETS_DN	KIM_WT1_TARGETS_DN		16	0.15818612	0.5383672	0.9414414	0.9942138	1	377	tags=88%, list=75%, signal=344%
CREIGHTON_ENDOCRINE_THERAPY_RESISTANCE_3	CREIGHTON_ENDOCRINE_THERAPY_RESISTANCE_3		16	0.15768507	0.5323265	0.9435666	0.988316	1	247	tags=56%, list=49%, signal=108%
FORTSCHEGGER_PHF8_TARGETS_DN	FORTSCHEGGER_PHF8_TARGETS_DN		23	0.13903558	0.5157021	0.9518072	0.98862743	1	303	tags=65%, list=61%, signal=158%
KRIGE_RESPONSE_TO_TOSEDOSTAT_6HR_DN	KRIGE_RESPONSE_TO_TOSEDOSTAT_6HR_DN		22	0.13575108	0.49834922	0.96243095	0.9883497	1	348	tags=77%, list=70%, signal=243%
KRIGE_RESPONSE_TO_TOSEDOSTAT_24HR_DN	KRIGE_RESPONSE_TO_TOSEDOSTAT_24HR_DN		21	0.13397351	0.49255514	0.96802646	0.98187363	1	382	tags=86%, list=76%, signal=348%
CUI_TCF21_TARGETS_2_DN	CUI_TCF21_TARGETS_2_DN		29	0.1218365	0.48942316	0.96236557	0.9742	1	146	tags=28%, list=29%, signal=37%
MARTINEZ_TP53_TARGETS_UP	MARTINEZ_TP53_TARGETS_UP		20	0.11172869	0.40580076	0.9877095	0.99086726	1	204	tags=40%, list=41%, signal=65%
