# Supplementary material for: Genomic aberrations in cell cycle genes predict progression of KIT-mutant gastrointestinal stromal tumors (GISTs)
Source: Clin Sarcoma Res. 2019 Mar 5;9:3. doi: 10.1186/s13569-019-0112-7 (PMC6399846; doi:10.1186/s13569-019-0112-7)
Supplement: Supplementary file 4 — Additional file 4: Table S6. MutSig analysis results. All mutations-sample codes match manuscript numbering. [file 13569_2019_112_MOESM4_ESM.xlsx]

## Sheet: Supplemetnal Table 9 mutsig_KIT
gene	expr	reptime	hic	N_nonsilent	N_silent	N_noncoding	n_nonsilent	n_silent	n_noncoding	nnei	x	X	p	q
KIT	92734	649	0	207901	54230	334428	33	3	0	23	4	3900558	2.22045e-15	4.18821e-11
SF3A2	1603571	240	27	93351	30798	83607	4	0	0	50	5	8708091	8.03498e-08	0.000757779
RB1	349930	450	41	200332	51185	487809	4	0	1	50	6	9713057	1.30999e-06	0.00823632
FRG1	49764	1059	-15	57536	13021	128412	5	0	0	50	6	10182770	2.02459e-06	0.00954697
NFAM1	967833	185	53	55332	17313	84564	3	0	0	50	7	8251283	5.16827e-06	0.0194968
GRB14	71885	630	-5	115681	30044	224199	3	0	0	50	3	10786811	7.24467e-06	0.0227748
APLF	227462	617	22	109301	27463	197925	3	0	0	50	3	8547083	1.14511e-05	0.0308557
CELA1	504747	239	33	54520	15689	132414	6	0	0	12	0	2365762	2.55516e-05	0.0590836
YY1AP1	2262876	167	29	168142	48749	218109	3	0	0	50	2	8903667	2.81917e-05	0.0590836
ZYX	379715	379	29	116493	36453	89697	3	0	0	50	6	8954736	3.33653e-05	0.0629336
GPR111	176427	691	7	132588	38019	128760	3	0	0	32	5	7831682	4.29347e-05	0.0736213
LRRC26	1722012	202	36	62234	25984	174	2	0	0	50	3	9246708	6.43852e-05	0.093985
EDAR	358833	424	14	94830	26187	153033	3	0	0	50	2	11095632	6.59212e-05	0.093985
FBXO2	682357	264	32	62205	17226	59943	2	0	0	50	5	9763807	6.97588e-05	0.093985
KBTBD11	NaN	NaN	NaN	119190	43674	0	2	0	0	50	5	19930511	7.60927e-05	0.095684
JUN	300720	419	5	65917	20735	20271	2	0	0	50	7	10861718	8.64802e-05	0.101581
MESP2	934542	212	37	77401	26825	18705	2	0	0	50	2	8407767	9.15529e-05	0.101581
KLHDC8B	1812695	203	45	70412	23635	58203	2	0	0	50	5	8458662	0.000115425	0.120953
TCOF1	949599	212	40	306211	93467	343215	3	0	0	50	3	10720256	0.000135072	0.134091
PYHIN1	97254	914	6	105676	28304	150162	3	0	0	27	4	3653855	0.000171778	0.162004
TMEM30B	351491	448	-11	69484	22388	2001	2	0	0	29	2	5763953	0.000186886	0.167859
GUCA1A	524386	273	43	42978	10788	83433	2	0	0	50	4	10371328	0.00022365	0.172289
CLK1	635570	201	31	115043	26680	198621	2	0	0	50	4	9118818	0.000227147	0.172289
EHBP1	160013	618	8	263146	66410	377232	3	0	0	50	7	10251355	0.000234867	0.172289
XKR6	125681	704	26	127861	40571	68469	2	0	0	50	8	14517139	0.000238402	0.172289
DSEL	18159	527	-33	252213	66990	15225	3	0	0	50	3	6874218	0.000240742	0.172289
C8A	39104	713	-15	124468	31697	173217	4	0	0	50	5	10233665	0.0002517	0.172289
KLHL32	123818	1288	-2	129746	35815	175827	3	0	0	48	3	8253864	0.000262487	0.172289
RIMS4	942798	168	40	55564	16646	111012	2	0	0	50	4	12533017	0.000264892	0.172289
U2AF2	1077402	254	-10	99847	28217	171999	2	0	0	50	3	7166277	0.000276511	0.173851
CUL1	517446	532	0	168577	41180	353829	4	0	0	50	2	9605061	0.00031109	0.184467
GAS2L2	675201	196	3	174899	56956	90480	2	0	0	50	2	10050791	0.000322465	0.184467
UBASH3A	366755	400	71	139258	38570	242121	2	0	0	50	3	8939018	0.000322734	0.184467
EMCN	231787	807	-5	56695	15515	188094	3	0	0	50	3	8823366	0.000351061	0.191256
KIF2C	574317	191	43	156078	40368	356004	2	0	0	50	3	9344844	0.000354891	0.191256
TP53	2069567	213	34	89581	24737	155469	4	0	0	50	8	8086302	0.000366192	0.191864
HECW1	496063	617	13	335704	93467	486330	3	2	1	50	6	10036639	0.000391271	0.197502
ACOT4	606300	169	39	84158	26680	43065	3	0	0	50	0	9726397	0.000397894	0.197502
AQP7	982082	163	21	70470	21663	107097	3	0	0	50	2	9079958	0.000484815	0.234476
USF1	689033	250	23	66149	18502	191748	2	0	0	50	2	7995329	0.000542635	0.250469
REG1A	10958	1389	-22	36598	8729	111447	3	0	0	50	5	5621128	0.000555415	0.250469
ABHD15	802576	353	23	91350	31581	55158	2	0	0	50	0	9888188	0.000557718	0.250469
DCAF8L2	NaN	NaN	NaN	130094	35206	3480	2	0	0	50	5	19925523	0.000593964	0.260543
TAF8	490949	186	35	65424	18705	169998	3	0	0	50	6	10760653	0.000663996	0.284643
SLC4A4	216580	975	-4	247776	65424	520086	2	0	0	50	2	9515886	0.000734953	0.301893
GPR32	652250	593	27	70209	22881	3045	3	0	0	50	3	8345272	0.000736247	0.301893
RBMX	275533	NaN	28	90973	19082	115101	3	0	0	50	3	10464186	0.000765468	0.307197
SPDYE1	1042621	239	49	71688	18357	92394	3	0	0	50	5	8621323	0.00107937	0.415438
NCK1	181954	195	20	79402	20300	98571	3	0	0	50	6	9349861	0.00108241	0.415438
MSH3	319054	752	36	240642	64554	374013	2	0	0	36	2	7801899	0.00110125	0.415438
TTC28	NaN	NaN	NaN	505006	150452	0	4	0	0	50	5	20037289	0.00113648	0.420319
KCNA4	30326	940	-38	132675	38019	19401	2	0	0	50	5	5628030	0.00121911	0.442208
KDM5C	877207	NaN	80	327236	97237	234900	3	0	0	32	3	4799123	0.0013746	0.483508
GPR22	500763	753	12	88276	25346	9657	3	0	0	50	7	9865655	0.00138424	0.483508
ABLIM2	172573	230	36	143289	36801	241686	3	0	0	50	1	9482072	0.00151538	0.519694
CLINT1	227687	916	44	132878	34336	129630	2	0	0	50	2	8850452	0.00158304	0.533202
NDST4	26862	1055	-20	183280	48923	176001	2	0	0	50	6	7266907	0.0016215	0.536573
NRG1	28018	952	-32	248878	71282	295452	2	0	0	50	2	7299416	0.00169972	0.551372
AAAS	1701810	166	58	113013	35148	235857	4	0	0	43	4	7949103	0.00172468	0.551372
ETS1	215125	644	28	109533	27753	175305	3	0	0	50	5	9297806	0.00196463	0.617614
CDC27	955548	395	18	176784	46371	261261	17	5	0	2	5	624196	0.00200123	0.618807
ARHGAP33	1151198	321	30	254939	88189	177480	3	0	0	50	3	7869614	0.00204585	0.622401
RBMXL3	NaN	NaN	NaN	214774	64148	696	2	0	0	50	5	19951681	0.00228655	0.684584
POLR3E	483001	235	50	151264	40745	338952	3	0	0	50	2	9018710	0.0024514	0.722473
C20orf144	NaN	NaN	NaN	30450	10440	25317	1	0	0	50	5	19922594	0.00254085	0.737316
TIGD2	147602	529	24	108750	28536	19749	3	0	0	50	7	8735525	0.00279376	0.798421
QRICH2	1650351	209	21	338691	101877	300237	4	0	0	50	5	10278557	0.00302367	0.851232
H2AFZ	202808	682	36	26796	8265	78213	2	0	0	50	2	10402996	0.00327856	0.909416
ATE1	233024	427	-3	121104	29928	182787	3	0	0	50	9	9840686	0.00382075	1
RNF111	591201	230	31	204653	57478	203406	2	0	0	50	2	8613899	0.00389936	1
GYPB	146672	990	-12	20039	5539	74646	1	0	0	50	5	8154278	0.00397806	1
ZBED3	NaN	NaN	NaN	45066	16617	30711	1	0	0	50	5	19934165	0.00400262	1
RHBDF2	1202221	197	29	178176	51417	173913	3	0	0	50	2	8157932	0.00432359	1
NDUFAF2	205876	502	11	36946	8642	71253	1	0	0	50	3	11755904	0.00434972	1
CEL	1828532	402	50	152511	48894	118755	2	0	0	50	2	6818567	0.00453081	1
HRCT1	853975	298	55	22562	7888	10266	1	0	0	50	4	7822170	0.00453173	1
KRTAP5-1	NaN	NaN	NaN	55825	17342	20967	1	0	0	50	5	19925146	0.00459955	1
C1orf95	608933	509	12	29319	8787	64815	1	0	0	50	7	11954496	0.00480737	1
CYB5B	1161561	NaN	46	32538	8439	101094	1	0	0	50	4	10225690	0.00487669	1
CCDC136	830283	310	35	247399	59972	122496	3	0	0	49	2	9451535	0.00491244	1
PLA2G1B	1621662	187	56	32480	7801	93090	1	0	0	50	4	10042613	0.00495269	1
CSDE1	600480	472	3	179133	48024	307632	2	0	0	13	3	3362376	0.0055423	1
GPR21	NaN	NaN	NaN	71166	20097	12267	1	0	0	50	5	19919201	0.00589472	1
TPPP3	1115833	153	42	37236	10005	43065	1	0	0	50	5	10592482	0.00592279	1
C17orf96	NaN	NaN	NaN	71514	27666	0	1	0	0	50	5	19914503	0.00660185	1
SIRPB1	421731	424	39	157209	47937	92046	3	0	0	50	9	10915774	0.00674409	1
BLOC1S3	1230654	243	41	38222	15109	19749	1	0	0	50	4	9767722	0.00687249	1
BRI3BP	1000229	229	37	49706	16762	34191	1	0	0	50	0	7780729	0.00708181	1
NBPF1	675669	259	40	245978	60175	793266	3	2	0	50	6	11365390	0.00732525	1
ANAPC1	NaN	NaN	NaN	412119	111882	462927	2	2	0	50	7	20461646	0.00735637	1
MRPL50	112947	898	-22	32799	9222	76038	2	0	0	50	7	8549751	0.00744413	1
TMEM134	1392213	215	53	41441	11977	36105	1	0	0	50	2	7572422	0.00745336	1
IL32	1626425	234	44	41615	10324	107184	1	0	0	50	3	7908677	0.00755375	1
RRAS2	428878	363	-3	44428	11252	90828	1	0	0	50	5	9601842	0.0078777	1
RHPN2	458398	356	-12	144159	40194	245688	4	1	1	26	5	6302512	0.00797669	1
TMEM41B	669286	170	20	61799	17719	109272	1	0	0	50	2	10068162	0.00797688	1
PRDM9	15618	1069	-19	188065	49010	203232	4	0	0	50	6	7001180	0.0079969	1
AIM1	220264	271	41	356758	99818	350958	3	0	0	50	1	9495441	0.008081	1
BCL2L1	864206	213	21	47676	13746	42282	1	0	0	50	2	7708780	0.0082705	1
ZFPM2	46151	998	-25	239163	64119	103182	3	0	0	50	7	11416227	0.00836075	1
DMRTA2	147973	639	-7	67483	25781	0	1	0	0	50	2	11653244	0.00846279	1
RRP1B	892193	157	72	159819	43500	267264	3	0	1	46	7	8036799	0.00849477	1
ZNF513	1244404	179	39	108025	34481	121539	2	1	0	6	1	1490861	0.00852124	1
NANOS3	754888	241	31	37961	12760	77343	1	1	0	50	7	9158809	0.00853555	1
FAM169B	149919	473	-53	41151	10962	75690	1	0	0	50	3	6835387	0.0087474	1
PRG4	265627	419	-24	280575	90480	254997	3	1	0	50	6	11783773	0.00876116	1
KCTD2	1111289	171	31	54201	16617	97614	1	0	0	50	1	7715537	0.00877223	1
C22orf42	426151	580	-16	54984	13920	151902	2	0	0	50	2	8086360	0.0090611	1
TMEM176A	749051	604	16	48720	14964	99006	1	0	0	50	4	8472263	0.00915491	1
FRMPD1	498002	434	27	322451	94888	285447	3	0	0	50	3	10151363	0.0094803	1
CTDSPL	408788	457	22	59044	15863	112665	2	0	0	50	6	11696280	0.00952508	1
LRIG1	82885	629	14	225040	66932	302760	3	0	1	50	3	7545626	0.0095264	1
SULT1A2	1141256	269	53	63481	16385	82998	2	0	0	50	4	10693547	0.00953607	1
DIABLO	846994	187	29	50518	13862	94047	1	0	0	50	6	9597492	0.00978387	1
TMEM160	1175364	207	35	37004	13369	18096	1	0	0	50	7	8297538	0.0100327	1
C6orf223	1407986	199	47	54172	14210	27579	1	0	0	50	5	9718335	0.0104571	1
ZNF732	NaN	NaN	NaN	123656	29725	55245	2	0	0	50	5	19971807	0.0104686	1
MESP1	880974	190	35	51707	19024	24186	1	0	0	50	5	9761951	0.0105523	1
WIPF3	400552	579	17	94569	33843	67164	1	0	0	50	3	13564083	0.0106616	1
UCK1	609539	272	36	60349	14471	97353	1	0	0	50	5	10251819	0.0106911	1
MUC7	264556	861	26	72587	26767	38541	2	0	0	50	8	14494316	0.010692	1
FGFBP3	355265	331	24	50228	17719	5481	2	0	0	50	6	10011786	0.0107766	1
UST	169694	476	8	85782	22881	130413	1	0	0	50	1	9597869	0.0108961	1
CLDN9	1443513	234	49	41354	15544	13050	1	0	0	50	5	6923605	0.0109087	1
EFNA3	1696720	214	44	49474	14471	47415	1	0	0	50	5	8362614	0.0109344	1
MRGPRX3	631291	436	20	63916	20735	26709	2	0	0	50	7	11882344	0.0110735	1
PRPF18	234408	635	32	74269	18386	256998	1	0	0	50	1	7790241	0.0114451	1
JAZF1	292385	474	14	51156	13920	73602	1	0	0	50	5	7966445	0.011573	1
TMEM231	488582	225	6	74472	18792	53331	1	0	0	50	4	11020029	0.0117017	1
EMX2	130702	632	4	52693	14036	24621	1	0	0	50	5	8442219	0.0118871	1
PRB3	311837	673	-1	61132	21344	82215	2	0	0	50	2	7042708	0.0119311	1
APOA4	419339	326	36	81026	23287	86565	1	0	0	50	4	11264383	0.0120875	1
NCCRP1	1652029	286	26	55419	18531	76821	1	0	0	50	3	7125300	0.0126888	1
LOR	836876	556	24	59653	22388	14268	1	0	0	50	5	9485552	0.0127108	1
INPP5D	430468	259	37	217065	59769	233769	3	0	0	38	3	6219804	0.0128068	1
EGLN1	362960	518	3	87029	25810	89958	1	0	0	50	2	9961964	0.0128684	1
BRSK1	1032110	209	12	160370	49213	238380	3	0	0	30	2	4359251	0.012962	1
OR4N2	275024	858	-57	61451	18850	10266	2	0	0	50	1	5710709	0.012999	1
HLA-DRB1	1074109	595	29	55622	15979	73863	1	0	0	50	5	7612906	0.0133061	1
FA2H	612822	173	27	77314	22301	77517	1	0	0	50	3	9103883	0.0134077	1
ST8SIA4	24350	1122	36	75023	20503	114318	1	0	1	38	2	7364985	0.0137163	1
KLRG2	568414	428	26	81345	27231	42804	1	0	0	50	3	9611876	0.0138878	1
KCTD10	434920	420	38	65830	18386	119799	1	0	0	50	8	10817754	0.0139068	1
NTN1	128482	632	-7	124845	35148	81954	1	0	0	50	1	12401009	0.0139886	1
PRR19	792230	218	42	70180	23867	60813	2	0	0	50	6	9701718	0.0143115	1
ACTR5	358558	551	35	125367	36279	141636	1	0	0	50	1	10801543	0.0147551	1
SLC17A5	713348	132	31	103356	29580	160950	1	0	0	50	3	10522824	0.0147551	1
GNAQ	328481	671	-24	76618	19604	117711	2	0	0	50	3	7917493	0.014853	1
CHADL	NaN	NaN	NaN	149814	56202	16617	1	0	0	50	5	19959656	0.0148745	1
KRR1	513610	524	-10	82882	20126	171390	1	0	0	50	6	10610056	0.0149328	1
KLHL3	406828	409	26	124990	33350	281793	1	0	1	50	3	12846333	0.0150154	1
2018-03-04	590758	342	27	83491	24824	78126	1	0	0	50	3	8617901	0.0150562	1
SRPX	141319	NaN	17	97121	27376	113100	1	0	0	50	3	9929774	0.015117	1
NIPAL4	266195	1087	41	93844	29783	70296	1	0	0	50	2	8676423	0.0152597	1
FSCN1	1965381	192	56	100485	29841	52374	1	0	0	50	7	15404278	0.0155325	1
PRPSAP1	1622536	209	24	80591	23287	176958	1	0	0	50	5	9624549	0.0156175	1
WDR70	302307	592	15	141607	35612	445875	1	0	0	50	2	12438361	0.0158084	1
NANOS1	680734	411	-1	55883	20764	0	1	0	0	50	5	7917899	0.0159719	1
HRC	2011861	267	47	150017	34597	90393	1	0	0	50	3	14330582	0.0160068	1
SERF2	784327	286	37	13746	2784	91959	1	0	0	50	3	8720445	0.0161121	1
PALMD	272208	540	-15	116754	29754	116580	1	0	0	50	4	11778321	0.0161698	1
IQSEC2	886836	NaN	77	307922	96889	92829	3	0	0	41	6	6486662	0.0161757	1
NEU4	598219	487	29	97063	33959	30798	1	0	0	50	5	11790704	0.0164734	1
CSPP1	353616	640	25	271063	67628	602040	3	0	0	16	0	4166256	0.0165203	1
VSIG10L	NaN	NaN	NaN	169360	60320	3306	1	0	0	50	5	19950463	0.0166595	1
MYCN	169653	1491	-12	92452	29261	18444	1	0	0	50	3	9336521	0.0169999	1
GPX4	2398425	234	17	62611	16298	44370	1	0	0	50	6	8123480	0.0172686	1
GAPDHS	1081638	390	41	84825	25404	150597	1	0	0	50	4	8654093	0.0173101	1
CPA1	419615	298	27	88653	24447	150858	1	0	0	50	7	11179152	0.0173517	1
PODXL2	679358	336	45	123192	37584	73167	2	0	0	50	2	10058853	0.017463	1
ING3	105792	514	7	91321	23084	222807	1	0	0	37	1	6441857	0.0174879	1
VWA2	290609	437	21	146450	46864	243774	1	0	0	50	2	11950088	0.017664	1
STK35	505026	539	32	106053	34626	24447	1	0	0	50	3	9909242	0.01809	1
MRPS17	760564	642	11	26767	8120	51243	1	0	0	50	2	9816239	0.0182643	1
ZNF479	13773	995	-29	111331	27086	71775	2	0	0	50	2	8262245	0.0183402	1
PARD6G	161542	NaN	38	73892	25201	20967	1	0	0	50	7	9917043	0.0183556	1
ZNF19	443039	600	18	96715	24476	58899	1	0	0	50	5	9458756	0.0184831	1
CA9	1202125	248	37	93989	29725	176436	1	0	0	50	4	8952416	0.0184999	1
KCNV2	158557	682	-5	109852	33176	26448	1	0	0	50	4	11088730	0.0185661	1
PAX1	283661	885	-41	104516	36685	58899	3	0	0	50	9	4987072	0.0185886	1
NACC2	809002	262	46	117653	37555	49503	1	0	0	50	2	9924989	0.0187308	1
FBXL8	1093307	150	47	72297	26622	7917	1	0	0	50	7	9840048	0.018882	1
SLC5A10	661956	198	16	125338	39701	260217	1	0	0	50	0	7676445	0.0191219	1
IL31RA	319744	438	44	162487	42398	267177	2	0	0	11	0	1206458	0.0192026	1
KRT16	1494501	323	11	97179	28971	92829	1	0	0	50	5	9722830	0.01951	1
ZXDA	42394	NaN	-21	158195	50605	8004	1	0	0	50	2	11976826	0.0197799	1
FOXO1	237876	449	55	132646	39266	207147	1	0	0	50	3	11063529	0.0198116	1
CPS1	158852	465	-1	318768	87957	733845	2	0	0	21	0	4328772	0.019983	1
EML2	950605	194	45	136503	39585	244905	2	0	0	50	1	8882642	0.0201616	1
ATIC	530312	531	12	125309	34684	279705	1	0	0	50	4	10653701	0.0202639	1
KLHL31	306333	404	20	129253	37178	36714	2	0	0	50	3	10486458	0.020266	1
LNP1	376655	410	13	38309	9454	61074	1	0	0	50	2	12496332	0.0206415	1
ISPD	285724	921	-20	94830	26274	81867	1	0	0	50	7	9930035	0.0208971	1
IGSF10	36173	606	6	533165	157615	95004	5	0	0	50	11	11172830	0.0209034	1
ANAPC5	959300	258	39	160138	42746	270135	2	0	0	50	1	9841034	0.0209203	1
TNFRSF8	517022	191	35	123772	36830	215238	2	0	0	50	4	10714195	0.0210551	1
OR9G4	384896	828	-34	65482	20039	11832	2	0	0	50	6	6128425	0.0212109	1
DUSP9	1716845	NaN	44	75893	25636	26100	1	0	0	50	4	6793772	0.0214033	1
ARSI	954044	220	46	113477	35641	15138	1	0	0	50	6	11597593	0.0214092	1
VGF	1022626	258	39	120263	40861	5133	1	0	0	50	1	8459068	0.0215065	1
STAMBPL1	175317	289	20	93757	23780	168432	1	0	0	50	6	8699739	0.0216851	1
CYP2D6	1296288	363	43	100804	32306	59421	1	0	0	50	6	10356219	0.0217697	1
RAX	293564	549	20	67367	23896	24969	1	0	0	42	7	8032391	0.0218154	1
DNMT3A	330147	286	43	201637	55187	322596	2	0	0	12	0	1628002	0.0220787	1
NDST2	1009357	191	42	180090	54810	190356	1	0	0	50	1	10694591	0.0220958	1
DBH	765804	481	31	128064	37236	158601	1	0	0	50	5	11532691	0.0221158	1
E2F3	138711	568	7	94656	29058	105270	2	0	0	50	7	9751076	0.0222527	1
AGPAT9	186399	436	21	92046	25317	221067	1	0	0	50	6	8302410	0.0225313	1
SNRNP200	904852	213	43	449442	123627	785697	3	1	0	50	3	9395130	0.0225506	1
SLC2A12	102277	359	16	124526	38164	99180	1	0	0	50	3	8597311	0.0226993	1
COL8A2	853740	282	27	132153	52113	21924	1	0	0	50	3	9553702	0.0228242	1
ZC3H12B	321325	NaN	10	172898	47125	50895	1	0	0	50	2	10883004	0.022882	1
DMRTA1	160489	448	-26	98948	33205	24534	1	0	0	50	8	10863777	0.0230076	1
CES1	317734	581	-28	119364	33669	205929	2	0	0	50	4	9023031	0.0230988	1
CYP4F2	825892	575	15	109678	30392	238728	2	0	0	50	4	8504540	0.0234066	1
NAF1	72763	1218	-7	111708	32016	101181	1	0	0	50	5	9182328	0.0234923	1
C10orf82	195359	618	-17	33408	8439	82302	1	0	0	50	3	10841998	0.0235645	1
ATXN7L2	1056159	272	37	146740	45617	155643	2	0	0	50	0	7307681	0.0235977	1
SHB	486918	551	16	103414	31436	83085	1	0	0	50	6	10081154	0.0238648	1
ACVR1B	493265	371	27	113941	32132	158688	1	0	0	50	4	8567528	0.0240245	1
KLF4	255934	434	-14	95497	31175	49242	1	0	0	50	5	8541892	0.0243111	1
WRNIP1	473112	285	31	135314	40600	93786	1	0	0	50	3	9863277	0.0243748	1
ADCK2	354697	567	38	124700	41383	148161	1	0	0	50	5	10178565	0.0246751	1
SSH3	1369264	177	44	136184	40600	163473	1	0	0	50	4	10222181	0.0247302	1
IRX3	99177	509	-42	98107	33959	16443	1	0	0	50	3	7509173	0.0247873	1
INSM2	313860	434	11	108837	39150	20184	1	0	0	50	6	10647959	0.0248545	1
PPM1E	469298	448	11	155904	43500	137721	1	0	0	50	5	12167878	0.0252828	1
ZNF697	421423	599	13	110983	32219	20619	1	0	0	50	8	12037262	0.025771	1
LILRA1	978578	625	-1	100514	30508	150162	2	1	0	47	7	8972078	0.0258252	1
CCL24	1013258	255	46	24998	6844	42282	1	0	0	50	7	10797367	0.025879	1
GPR153	643428	205	30	118842	41760	48111	1	0	0	50	3	8697332	0.0259424	1
ZNF503	173705	547	13	123453	45762	10440	1	0	0	50	5	10646132	0.0261311	1
BCLAF1	286851	153	21	192763	51446	155034	2	0	0	50	3	11942664	0.0261566	1
SLC27A1	930383	202	34	131689	41180	99702	1	0	0	50	3	9266225	0.0263016	1
GLDN	317532	443	10	114260	32944	176175	1	0	0	50	6	9514320	0.0264086	1
ZNF703	587619	452	3	112665	41934	8091	1	0	0	50	7	11243909	0.0267223	1
AMFR	498079	442	-9	134125	38483	280575	1	0	0	50	8	12762175	0.027143	1
PTGES2	1898149	195	32	76995	23751	75342	1	0	0	50	11	8987593	0.0276208	1
CHSY3	12401	1069	-8	180090	51069	76647	2	0	0	25	2	3118863	0.0279113	1
SLC39A12	94785	360	-9	144942	39846	202275	1	0	0	50	6	10750126	0.0279328	1
ZNF548	451095	869	-24	115942	27608	72558	1	0	0	50	3	6603793	0.0280249	1
TTLL11	285948	541	24	167301	51156	56724	1	0	0	50	5	12545371	0.0280555	1
RAP1GAP	529490	297	34	162023	43645	303282	1	0	0	49	3	10042700	0.0280866	1
APOC2	1003719	196	6	21605	6061	69252	1	0	0	50	6	7852736	0.0282028	1
SHISA2	96652	584	12	59218	18560	9222	1	0	0	15	0	2746561	0.0282241	1
MAP1LC3B2	292439	337	1	26100	7047	21054	1	0	0	50	7	11275751	0.0283494	1
MEX3C	146631	570	45	129021	43587	14790	1	0	0	50	5	9712158	0.0284428	1
SAT1	491139	NaN	46	37961	8671	58377	1	0	0	50	3	9984990	0.0284966	1
RNF125	417722	442	28	49300	13253	97527	1	0	0	50	1	11011532	0.0288138	1
OR5M1	NaN	NaN	NaN	63510	18966	8526	1	0	0	50	5	19914329	0.0289105	1
PCMTD1	63777	905	2	76502	18676	64641	2	0	0	50	7	5897179	0.0291066	1
LRRN4	301252	351	-6	144304	50489	42543	1	0	0	50	4	10069177	0.02916	1
SLFN14	NaN	NaN	NaN	188761	50750	46110	2	0	1	5	1	1334174	0.0292304	1
DNAH6	NaN	NaN	NaN	880672	231275	208278	3	0	1	50	6	20326390	0.0299768	1
VPS53	486092	514	7	177480	48372	350088	1	0	0	50	3	9963211	0.0300452	1
DAB2	167695	374	-7	160109	45907	247950	1	0	0	50	5	10411667	0.0301141	1
OR2AK2	NaN	NaN	NaN	66787	20822	6699	1	0	0	50	5	19914358	0.0301968	1
KRTAP4-7	NaN	NaN	NaN	32248	8468	4785	2	0	0	5	0	1250567	0.0310315	1
SLC4A8	527734	331	43	234320	64090	463362	1	0	0	50	1	9917043	0.0311673	1
AGR3	360434	376	-15	37294	8729	296931	1	0	0	50	6	11292223	0.0312637	1
FAM194A	359484	397	30	142042	36134	228462	2	1	0	50	7	10555768	0.0312729	1
EDF1	1921909	176	44	34017	9483	97440	1	0	0	50	2	8619235	0.0313437	1
GPR18	NaN	NaN	NaN	67773	19227	19923	1	0	0	50	5	19925987	0.0321592	1
NDUFV2	419199	391	53	53389	14471	131022	2	2	0	19	3	2718692	0.0322756	1
RETSAT	975949	211	18	125251	37700	219849	2	0	0	36	2	5884738	0.0324968	1
IQUB	89539	779	-21	168751	42137	175566	1	0	0	50	2	7530256	0.0325313	1
EPHA2	866090	197	37	202449	58116	210627	1	0	0	50	1	9069982	0.0326603	1
FAM178B	677234	392	46	143608	42137	33669	2	0	0	50	6	9700239	0.0329035	1
HNF1A	1225663	380	40	127861	40397	103530	1	0	0	50	5	8220688	0.0329546	1
NR0B1	73561	NaN	28	94221	29232	24708	1	0	0	33	8	8012961	0.0331231	1
SEC24D	248929	623	24	217297	59972	373839	2	2	0	50	3	10780692	0.0331571	1
TTC39A	526044	281	10	129311	32683	155556	1	0	0	50	10	11263078	0.0333678	1
PCSK1	525524	288	24	161936	43123	217848	2	0	0	50	4	9003137	0.0334068	1
GPATCH2	42648	1015	-18	112375	29000	186180	2	0	0	40	4	6154844	0.0336584	1
PRDM13	225399	799	2	138678	47154	53070	1	0	0	50	6	10742383	0.0337163	1
SLC4A10	229857	820	0	243310	65366	247602	3	2	1	46	13	8196618	0.0340183	1
C17orf50	675201	196	3	35757	10788	19836	1	0	0	50	2	10050791	0.0341177	1
ZNF623	2198262	229	33	111737	28594	17922	2	0	0	50	6	7115643	0.0342758	1
LZTR1	577297	192	58	177074	49474	321552	1	0	0	50	2	8540819	0.0344379	1
SAMD11	1851188	467	3	136590	46110	97005	1	0	0	50	6	9838946	0.0345486	1
ICAM5	1802015	191	21	181337	63742	113970	1	0	0	50	3	10637113	0.0350554	1
GRB2	1869080	157	24	46806	11484	141027	1	0	0	50	3	11037429	0.0350946	1
FAM83G	NaN	NaN	NaN	165271	51185	98136	1	0	1	28	1	6865083	0.0354357	1
ZNF711	90533	NaN	1	161443	39875	82128	1	0	0	50	3	7466862	0.0355256	1
C2orf83	186199	353	25	38077	10643	35583	1	0	0	50	5	10092116	0.0355894	1
SPCS3	128128	550	11	37874	10759	36888	1	0	0	50	4	9680026	0.035827	1
USP42	1663156	229	43	176204	47821	219936	1	1	0	47	2	7505722	0.0359513	1
TMEM97	1405196	214	10	36569	10324	68208	1	0	0	50	4	8763017	0.0362004	1
CUL4A	787509	214	46	164575	40571	268134	1	0	1	50	5	9424507	0.0364128	1
GSR	488347	242	40	109098	31755	217239	1	1	0	50	9	8629298	0.0365797	1
YIF1B	1438746	253	-1	72152	21547	106923	1	0	0	50	14	7666991	0.0369319	1
C6orf203	214917	417	22	51968	13630	55158	1	0	0	50	3	10056765	0.0378148	1
KRTAP4-8	NaN	NaN	NaN	38802	9918	3741	2	0	0	5	0	1250973	0.0379971	1
EXOC6B	148260	625	-1	175247	44167	206364	1	0	0	50	4	8643798	0.038067	1
KCNJ3	15788	1135	7	102544	29174	31755	1	0	0	50	6	6255909	0.0381769	1
TNFRSF10C	648331	237	48	53563	15689	60639	1	0	0	50	3	10681599	0.0385033	1
SLAIN1	131557	900	38	73051	20387	93090	1	0	0	50	1	10631516	0.0386893	1
CXorf56	617823	NaN	30	48633	12006	148944	1	0	0	50	4	11111727	0.0387851	1
ANKFN1	184382	511	-53	162980	42340	321378	2	0	0	50	2	6410421	0.0388135	1
TRAM2	421188	378	33	79112	21199	199578	1	0	0	50	0	10422919	0.0388449	1
SAFB2	873075	295	17	201347	54607	240990	2	0	0	50	3	9997837	0.0389084	1
IFNA16	193208	498	-3	39121	10643	18966	1	0	0	50	4	7705590	0.0389437	1
CORO7	754886	161	41	191197	59885	233247	1	0	0	50	3	9180298	0.0390539	1
LAMC2	764899	413	19	252184	67628	436914	2	0	1	50	3	11193826	0.0390636	1
RGS7BP	78559	688	-3	54433	14645	113187	1	0	0	50	2	9732748	0.0396928	1
MAGEA11	NaN	NaN	NaN	89639	24940	79170	1	0	0	50	5	19990947	0.0401403	1
ITPKB	508274	407	19	190443	58812	122061	2	0	0	47	4	9735416	0.0403528	1
SH3PXD2A	539433	300	35	225765	67425	196881	1	0	1	50	3	10244482	0.0405273	1
KRTAP4-11	NaN	NaN	NaN	40803	10527	3567	2	0	0	5	0	1251408	0.0405646	1
SPAG16	38908	1199	-3	136909	34655	285969	2	0	0	36	6	7598667	0.0406012	1
TEX2	1372704	292	15	233740	66323	228636	2	0	0	34	1	7869991	0.041131	1
CARD14	674340	219	22	219356	64090	236988	2	0	0	50	2	9058875	0.0412375	1
SLC22A17	1220624	456	31	106778	36859	90741	1	0	0	30	5	5841180	0.0413031	1
C19orf59	688482	384	31	41586	9744	60117	1	0	0	50	8	11721626	0.0419395	1
VCX3B	28829	NaN	-28	45559	11774	31233	1	0	0	50	3	9341422	0.0419559	1
OR6P1	NaN	NaN	NaN	63046	19865	0	1	0	0	28	0	6735627	0.0420254	1
KRT1	1441383	464	29	131892	39411	142245	1	0	0	37	4	6137676	0.0424033	1
GUCY2D	1528802	272	26	220342	74414	167475	1	0	0	50	0	7231295	0.042407	1
ROCK2	495833	170	25	302644	71021	570459	2	0	1	50	3	12127191	0.0426431	1
ASCL2	NaN	NaN	NaN	36569	14413	0	1	0	0	5	0	1251727	0.0428421	1
ZNF257	75568	1305	-69	119480	28768	84216	2	0	0	50	8	6172679	0.0432644	1
IGFN1	572258	333	23	747301	228752	175218	3	0	0	50	2	9416126	0.0435073	1
TSC1	1919595	461	33	244064	67309	389325	1	0	0	50	3	9894945	0.0435497	1
NLRP1	1016229	605	10	307255	89378	265698	2	0	0	50	1	9828912	0.0438273	1
HCN4	314300	642	16	236959	79721	84825	1	0	0	50	3	10746211	0.0438639	1
EIF5B	387331	612	25	263900	62785	385497	2	0	0	50	4	11271865	0.0438898	1
HRNR	486922	468	25	558163	186644	41238	3	0	0	50	3	8665345	0.0440709	1
AGTPBP1	227838	613	9	253402	65105	294843	1	0	0	50	4	10838750	0.0441196	1
STK11IP	548994	487	35	224692	70934	185310	1	0	0	50	4	10367268	0.0441459	1
TLCD1	1695792	208	40	53911	16646	47937	1	0	0	50	2	9952336	0.0442194	1
SLC16A8	1478013	200	76	97092	36105	51678	1	0	0	50	7	6738759	0.0442974	1
CA13	99038	1463	13	55709	15022	143724	1	0	0	50	1	7185620	0.0443021	1
ANTXR2	62176	905	6	106691	30160	117972	1	0	1	50	9	6875523	0.0444191	1
STRADB	468064	491	26	89349	23838	208278	1	0	0	50	2	12093522	0.044776	1
CHMP5	856503	167	38	48285	11571	131805	1	0	1	43	3	7987818	0.0448906	1
ASPRV1	844060	221	37	68150	21634	23925	1	0	0	50	0	7310059	0.0449306	1
PGAM4	549429	NaN	24	51591	14964	40368	1	0	0	50	3	9589285	0.0449803	1
DACH1	30451	1135	-22	144565	43964	218979	1	0	0	50	7	8465216	0.0450521	1
NOL10	804107	344	32	150452	36337	131979	1	0	0	25	2	5196742	0.045306	1
IRF2	207866	400	55	74994	19140	162690	1	0	0	50	1	10058853	0.0453987	1
OSBPL8	586978	492	3	192763	47531	337038	1	0	0	32	4	8060985	0.0454955	1
OIP5	897414	237	24	47154	14442	72471	1	0	0	50	2	7885332	0.0455089	1
FAM174A	23650	1030	13	37758	12789	52026	1	0	0	50	5	9307405	0.0455459	1
KIAA1522	1339617	195	26	210801	77256	84042	1	0	0	50	4	9914955	0.0456042	1
SGK2	345777	303	4	90103	25433	214803	1	0	0	50	0	9664424	0.0457877	1
FOXK1	436950	446	18	143811	50721	103182	1	0	0	27	0	4633794	0.0458227	1
DEFB129	1010597	348	24	38164	10382	42195	1	0	0	50	8	9452202	0.045832	1
ARID3A	2292363	206	44	119683	37787	75168	1	1	0	50	7	7240169	0.0459056	1
2018-09-07	355149	577	33	96541	21779	134676	1	0	0	50	2	13160548	0.0462327	1
GRIK3	361850	626	30	191197	54143	229854	1	0	0	50	6	10297697	0.0464452	1
LRFN1	1793696	252	31	147291	54549	8004	2	0	0	50	6	8968569	0.0465303	1
ACVR1	81110	935	2	107822	28420	156774	3	0	0	12	1	1162929	0.0466477	1
PKN3	1865107	197	38	182497	57101	245688	2	0	1	50	5	9033964	0.0471512	1
STARD5	245396	787	28	45298	12470	134415	1	0	0	50	7	11604698	0.0471598	1
FITM1	974559	220	41	57101	20068	22098	1	0	0	50	3	10672348	0.0472467	1
LAIR1	742939	507	-9	60755	17545	182439	1	0	0	16	4	2604316	0.0472788	1
CD209	719851	329	21	85086	22881	222285	1	0	0	50	2	11763676	0.0478152	1
NGB	554839	418	37	31146	9570	60291	1	0	0	50	12	11656260	0.0479063	1
TBC1D2B	435470	232	54	201173	54607	93351	2	1	0	50	5	9477142	0.0480631	1
PDZD8	203138	607	5	233189	69658	69165	1	0	0	50	5	10797744	0.0483572	1
ITLN2	777836	441	19	69716	17980	138678	1	0	0	50	2	9989456	0.048782	1
GADD45A	446714	228	-7	34655	9715	23403	1	0	0	50	8	10780402	0.0488034	1
PTGFRN	760797	540	24	178582	53882	134154	1	0	0	50	7	9961181	0.0492836	1
ABCA2	1951939	202	40	510400	156368	299193	3	0	0	20	0	3126838	0.0495346	1
KDM2A	1502318	162	42	243919	66584	314070	2	0	0	45	5	11065878	0.0496572	1
MAD2L2	682357	264	32	45994	12122	127542	1	0	0	50	5	9763807	0.04967	1
NRXN1	8891	1372	-25	338952	95439	320421	4	0	0	50	5	5288005	0.0496749	1
NOTUM	3814891	211	28	103211	29986	76212	1	0	1	50	8	6475932	0.0497798	1
ANKRD34C	NaN	NaN	NaN	107126	33118	0	1	0	0	50	5	19919955	0.049858	1
PSMB11	1261207	185	41	58899	19836	15399	1	0	0	50	3	10524854	0.0499068	1
MRPL32	163131	744	-6	39063	11136	70905	1	0	0	50	8	10210900	0.0501783	1
RBM25	456437	274	42	181163	45385	368880	2	0	0	39	5	7971636	0.0504582	1
CDCP2	465615	313	26	90480	28014	48894	1	0	0	50	1	10642971	0.0508878	1
DYNC2H1	134215	883	-19	920895	236292	616482	2	1	0	45	4	7179530	0.0513708	1
LIPT2	NaN	NaN	NaN	44718	16356	0	1	0	0	5	0	1253670	0.0516096	1
IFNGR1	117339	309	35	102573	27492	87174	1	0	0	50	1	10506555	0.0516479	1
KIAA1045	676166	394	23	82998	24099	121278	1	0	0	50	3	13801158	0.0516918	1
DERL2	1145030	544	24	51272	13630	111186	1	0	0	50	4	8729957	0.0518282	1
RERG	354506	469	3	41789	11455	79518	1	0	0	50	10	11886694	0.0519382	1
KDM6B	2148615	337	24	334370	111853	148857	1	0	0	50	2	11424260	0.0520515	1
PCM1	381765	253	2	434536	106865	251604	1	0	0	50	1	11535214	0.0521144	1
USP3	617922	178	42	113216	27637	209583	1	0	0	50	0	10225458	0.0522925	1
ZNF330	71072	671	-4	71282	15631	158166	1	0	0	50	4	11091572	0.052315	1
TEX15	352456	346	11	581276	147958	56202	3	0	0	50	7	10243525	0.0525419	1
NPM2	576057	222	41	47357	11542	98658	1	0	0	50	5	8680715	0.0525592	1
DSE	261273	541	30	197867	54172	90567	2	0	0	50	10	11663974	0.0527073	1
PCDH8	248822	638	27	206857	73370	32103	1	0	0	50	4	9695570	0.0527533	1
CTNNA2	10595	1614	-24	175450	48836	378015	2	0	0	50	1	4882498	0.0528784	1
NEUROD6	48298	883	-4	69832	18734	14877	1	0	0	50	4	11155865	0.0530596	1
ZAR1L	NaN	NaN	NaN	66468	18792	0	1	0	0	28	0	6734554	0.0532179	1
ZNF141	427337	756	5	101268	23925	121713	1	0	0	50	2	11179877	0.0535831	1
CCRL2	243983	625	36	72616	20909	9048	1	0	0	50	2	8619061	0.0535976	1
SDSL	444479	276	36	67280	21286	103008	1	0	0	50	3	9912635	0.0536713	1
CXCR1	718028	301	27	69832	22127	18531	1	0	0	50	4	11379252	0.0539144	1
OPN1SW	830283	310	35	72152	20503	84912	1	0	0	49	2	9451535	0.0539308	1
PLBD1	339369	778	7	117276	30798	181047	1	0	0	50	0	10104644	0.0539466	1
PRL	13319	831	-2	47618	13630	77517	1	0	0	50	5	8914397	0.0539579	1
OR5L2	4183	1091	-36	62002	19430	11049	1	0	0	50	1	5965010	0.0541026	1
WBSCR27	1099366	208	37	49793	16153	49851	1	0	0	50	2	7038010	0.0541862	1
PTPRO	367328	560	-14	259405	67280	454401	1	0	0	39	1	6753288	0.0542133	1
KRTAP9-9	1149433	468	-14	35322	9222	27579	1	0	0	50	7	7233760	0.0542577	1
MRRF	319049	597	19	56666	14065	104400	1	0	0	50	8	12218889	0.055054	1
NR5A2	120174	616	-8	113651	30247	180003	1	0	0	50	0	9795910	0.0553404	1
CDHR1	216191	860	-17	190675	56753	234204	1	1	0	50	8	9921045	0.0554096	1
MLXIPL	1197825	214	52	172898	55477	170433	1	0	0	50	8	9552948	0.0555199	1
ULK2	553377	220	-11	218921	61132	377406	1	0	0	20	0	4954998	0.0557172	1
NCAN	940952	232	17	268366	81548	208539	2	0	0	14	1	2831879	0.0566478	1
C21orf2	1153513	308	65	52142	17023	37497	1	0	0	50	3	8682716	0.0570199	1
SERPINA1	201688	843	9	86449	24302	67773	1	0	0	50	2	9877487	0.0570787	1
NKX6-1	95574	895	-5	72297	24795	33147	1	0	0	50	1	10167458	0.057287	1
ZNF595	NaN	NaN	NaN	133922	36250	132153	1	0	0	50	5	20055240	0.0573567	1
GLTSCR1	788433	258	33	302093	109852	50199	3	0	0	50	2	9972346	0.0574279	1
OR4M1	275024	858	-57	62814	19053	8874	1	0	0	50	1	5710709	0.0576764	1
MC3R	254407	729	-58	65308	19256	25230	1	0	0	50	3	9424681	0.0579123	1
RPL18A	1216364	212	37	37323	10614	79257	1	0	0	50	5	7613863	0.0583263	1
CCDC24	875223	214	39	63539	19633	88566	1	0	0	50	2	7882664	0.0584322	1
DCDC1	84163	938	-25	75023	20068	134850	1	0	0	50	4	10009495	0.0585068	1
IL1A	578617	298	38	58406	14674	115971	1	0	0	50	6	9589778	0.0590141	1
STAR	705837	277	46	60088	16646	94221	1	0	0	50	5	10422397	0.0591189	1
PKD2L1	1071291	198	56	168809	46777	300672	2	0	0	31	5	6452529	0.0591494	1
SOD2	643775	604	19	47560	12383	59769	1	0	0	50	6	8447468	0.0604212	1
COPS8	336171	411	17	45211	12035	128325	1	0	1	29	5	6881439	0.0608314	1
RGL4	610486	266	30	97904	29290	135372	1	0	0	50	1	9253088	0.0610359	1
HOXB5	946208	524	29	54781	16211	48807	1	0	0	50	1	6789944	0.0615745	1
PANK3	413558	432	32	77430	21489	120408	1	0	0	50	3	8934378	0.0621018	1
SASS6	292450	530	4	141578	35728	235248	1	0	0	50	1	11693438	0.0623022	1
P2RY13	67416	548	15	72732	20445	19749	1	0	0	50	5	10085446	0.0623869	1
ME2	212718	332	61	124758	33147	245514	1	0	0	50	0	8784013	0.0625014	1
CASZ1	809310	433	27	358875	106923	215760	1	0	0	50	1	9876791	0.0627585	1
TMEM151B	NaN	NaN	NaN	112230	36453	0	1	0	0	50	5	19923290	0.0627836	1
CMKLR1	437015	597	27	76328	21982	24186	1	0	0	50	5	11315452	0.0628178	1
TBC1D9	146110	621	8	265872	71775	281706	2	0	0	50	4	8966220	0.0629922	1
OR2M5	19998	935	-32	62843	18763	12963	1	0	0	50	2	6246020	0.0631521	1
SLC11A2	566864	155	40	130587	38106	246123	1	0	0	50	0	9401365	0.0633487	1
CRTAM	651341	416	7	84216	21750	160515	1	0	0	50	3	9474474	0.0634479	1
ALG12	771339	208	6	98484	32277	128760	1	0	0	50	1	9884447	0.0635759	1
PROKR1	260004	596	12	79605	23403	29406	1	0	0	50	3	10126771	0.064015	1
INPP1	682366	401	33	82737	23403	88740	1	0	0	50	4	10422861	0.0641338	1
ADAMTS18	61971	1102	-26	257085	69513	388977	2	0	0	17	2	6931261	0.0642659	1
PLEKHA6	554014	370	33	217384	63713	313635	1	0	0	32	3	6883411	0.064487	1
OR52B2	465433	806	-1	63916	20561	7656	1	0	0	29	0	4496508	0.0646103	1
SASH1	77939	454	-8	257810	74530	313461	1	0	0	50	5	9671761	0.0646685	1
OR4L1	383274	768	-37	63249	18444	10440	1	0	0	50	4	7603104	0.0647478	1
ALDH1A2	187239	674	-1	109823	30160	255084	1	0	0	50	1	9488278	0.064895	1
ADH4	166160	760	1	79750	22649	131196	1	0	0	50	4	9715116	0.0651455	1
CDK13	221361	636	14	307139	92278	239163	1	0	0	50	4	10554115	0.0651939	1
STARD8	172747	NaN	15	225736	67280	78474	2	0	0	50	5	8378390	0.0652511	1
BCL11B	316817	629	-40	178698	55941	34278	1	0	0	50	8	9337159	0.0656896	1
GNB2L1	1034999	415	35	66439	19169	165822	1	0	0	50	2	6857601	0.0664176	1
ZNF727	NaN	NaN	NaN	106401	24969	522	1	0	0	28	0	6741253	0.0665756	1
PRAMEF2	118495	792	12	97208	27811	80736	1	0	0	50	1	7839019	0.0668866	1
TMEM168	160383	814	-16	143028	40194	65250	1	0	0	50	0	9387068	0.0670102	1
NMBR	152447	513	-28	79460	23461	31233	1	0	0	50	4	10604575	0.067084	1
THSD7A	138176	906	-11	350842	90944	428649	1	0	0	28	0	6792090	0.0674646	1
LPGAT1	465080	281	13	79315	19952	145812	1	0	0	47	4	9138509	0.0676598	1
NOB1	1410481	NaN	39	86246	24505	245253	1	0	0	50	4	12342226	0.0677046	1
EMILIN3	383021	309	5	149611	51620	34365	1	0	0	50	0	12286053	0.0678351	1
HDLBP	1287793	317	29	267612	72645	449442	2	0	0	50	4	8639564	0.0679957	1
TMEM81	655446	431	37	51330	15486	18966	1	0	0	50	9	8930289	0.0680048	1
IFNAR2	861800	317	87	120495	31233	150336	1	0	0	15	1	2574098	0.0682088	1
UCP2	533576	196	41	63133	19865	75255	1	0	0	50	4	8606156	0.0685434	1
PIGO	782447	350	42	215818	72065	157818	2	0	0	50	8	9368624	0.0687683	1
TMEM116	816439	317	43	52316	14326	222372	1	0	0	50	9	9522701	0.069129	1
KRBA2	772200	257	20	102515	26680	29319	1	0	0	50	1	7904820	0.0694255	1
ERP29	812811	317	45	53940	15138	52896	1	0	0	50	10	11573088	0.0695761	1
PTPN7	649164	297	34	82766	24418	145116	1	0	0	50	3	9733966	0.0698201	1
KLHL34	93001	NaN	7	124729	43616	9831	2	0	0	36	6	5574322	0.0698791	1
TIAM1	210411	924	-24	332137	92075	462840	1	0	0	48	2	8540181	0.0699394	1
CDK4	1160849	344	39	62350	19430	113709	1	0	0	50	5	8923503	0.0700579	1
TMEM14B	263716	468	14	24708	7047	117363	1	2	0	18	2	2375941	0.0701073	1
PDIA5	468830	360	44	113042	28246	320334	1	0	0	50	1	9325037	0.0704316	1
ADAM20	333836	706	26	160370	42775	10527	1	0	0	50	6	12009538	0.0711614	1
PPAPDC2	224825	673	12	57449	19981	23142	1	0	0	50	7	11349179	0.0714007	1
TXNIP	739922	172	39	82157	22591	103704	1	0	0	50	4	9723149	0.0715836	1
MKI67IP	225849	358	31	62408	16588	98832	1	0	0	50	8	10750416	0.0716606	1
STAC	151436	827	-17	86797	22040	141114	1	0	0	50	2	7996083	0.0719121	1
ZHX3	383198	262	7	193662	56463	30015	1	0	0	50	0	12391439	0.0719423	1
KLF14	241201	399	35	62379	22359	7134	1	0	0	50	3	9916695	0.0719896	1
OPA3	1107927	194	44	62408	20155	59508	1	0	0	50	1	6978125	0.0720559	1
GOSR2	618151	366	28	57391	14906	123453	1	0	0	50	8	9893147	0.0720713	1
ADAMTS7	507164	413	46	341649	106662	196881	1	0	0	50	3	10408564	0.0721096	1
TIGD5	2183482	235	37	123946	43877	7047	1	0	0	50	8	6162964	0.0724643	1
TET2	188424	632	24	420065	113593	16443	2	0	0	50	3	10781504	0.0724856	1
ELL3	784327	286	37	84303	23055	107358	1	0	0	50	3	8720445	0.0731108	1
NDUFS1	311488	433	24	153642	42630	371838	1	0	0	50	2	12899258	0.073524	1
CFP	775214	NaN	38	97933	28043	40803	1	0	0	50	1	8432388	0.0738136	1
ALS2CR11	436378	491	24	394951	98339	185919	1	0	0	50	4	10854468	0.0738623	1
USP6	1391000	384	20	298874	78358	582117	2	0	1	26	3	7807670	0.0743055	1
GJB5	548013	580	19	55477	16385	11658	1	0	0	50	6	8250500	0.0746887	1
TAPBPL	2702142	198	50	94743	29928	136068	1	0	0	50	4	11086323	0.0750245	1
PRKACG	168122	498	36	71862	20184	10005	1	0	0	50	4	9640615	0.0751389	1
CD2	697845	431	21	73631	19807	60378	1	0	0	50	8	11446938	0.0752921	1
UNC13C	17740	1075	-30	469249	119306	417687	1	0	0	50	3	11637207	0.0753146	1
SERPINA9	278548	858	13	89436	25752	95874	1	0	1	50	1	6174245	0.0758293	1
PARP4	340065	606	39	364385	97237	556800	2	1	0	50	3	9123748	0.0760999	1
TNFRSF11B	179358	381	9	85376	20938	77082	1	0	0	50	4	9465049	0.0764035	1
MYH7	1220544	456	29	410205	108315	614568	2	0	0	13	0	3168801	0.0764722	1
EBF1	123440	728	39	125251	34481	257520	1	0	0	50	1	10439913	0.0767351	1
GLT6D1	362222	524	29	58348	15341	64989	1	0	0	50	11	11505083	0.0770482	1
SERPING1	923607	249	32	102834	30537	121452	1	0	0	50	2	8439580	0.0770934	1
B4GALT2	875223	214	39	76212	23229	182787	1	0	0	50	2	7882664	0.077425	1
C1QTNF9B	314992	678	51	69513	18444	41847	1	0	0	50	3	6741166	0.0774441	1
MYEOV	558031	443	37	61219	21431	8613	1	0	0	45	6	8941425	0.0774892	1
TAF1L	567793	334	5	374245	102776	15921	2	0	0	50	5	11407005	0.0775998	1
GALNT13	21842	1035	-13	118784	30073	192879	1	0	0	43	1	7992835	0.0778653	1
PSG8	386041	417	-19	89639	25201	171477	1	0	0	24	0	5273273	0.0778804	1
GRN	1062294	172	38	125135	34075	143550	1	0	0	50	2	11686942	0.0780177	1
SPRY1	98850	613	21	65627	18241	23316	1	0	0	50	8	9863306	0.0780403	1
CSPG4	578030	231	39	452951	156658	112491	3	1	0	50	5	9579947	0.0781367	1
ATP2B1	235578	418	9	266481	72558	339474	1	0	0	39	5	7867816	0.0782493	1
TAS2R31	365490	676	-2	62959	18299	7047	1	0	0	50	5	6879699	0.0783706	1
PPM1G	1244404	179	39	115246	30653	234987	1	0	0	50	2	9771811	0.0786427	1
CROCC	681579	247	45	406754	132646	261435	3	0	0	38	3	7879155	0.0791117	1
ZNF142	1033606	269	43	341852	101152	175392	1	0	0	50	3	8797237	0.079136	1
MTERFD1	217849	671	12	88479	23229	118233	1	0	0	50	7	11559023	0.0791673	1
KCNU1	7048	474	-36	243455	65917	370098	1	0	1	50	5	7105522	0.0793165	1
FAM9A	13530	NaN	-19	72935	17110	89958	1	0	0	50	7	10232911	0.0795347	1
CHRNA5	505832	375	46	98803	25520	81519	1	0	0	50	3	9557588	0.0795676	1
KATNAL1	288583	374	48	104110	27521	189573	2	0	0	12	2	2236857	0.0796742	1
CLEC4A	142724	300	23	51591	12267	147552	1	0	0	50	11	9196596	0.0799282	1
DEK	467694	497	4	83172	18444	162777	1	0	0	50	5	9065951	0.0799731	1
FAM13C	121813	707	-15	125019	32625	257346	1	0	0	47	3	11606090	0.0802749	1
ANKRD20A4	NaN	NaN	NaN	177045	42891	83172	2	1	0	5	1	1363377	0.0802876	1
COCH	428678	454	11	115594	32045	181221	1	0	0	50	4	11572334	0.0809566	1
MORF4L1	482778	413	50	79170	19749	171564	1	0	0	45	4	8002840	0.0810066	1
ZNF638	328513	459	19	416469	109098	469713	1	0	0	50	5	11848907	0.0811816	1
FIGNL1	177267	585	25	137373	39150	9309	1	0	0	50	1	8883686	0.0814665	1
MYLK2	1015946	241	37	125164	34829	162081	1	0	0	50	0	7250377	0.0816953	1
TMCO6	774470	356	31	100804	32132	160515	1	0	0	50	3	9720307	0.0818356	1
IVL	59999	804	12	122177	31117	19923	1	0	0	50	2	8684369	0.0819551	1
RNF216	1965381	220	47	197142	49590	272919	1	0	0	50	2	15713273	0.0823482	1
OR5B2	475497	835	-29	62959	18299	12006	1	0	0	50	4	5755108	0.0824436	1
ZNF626	222609	1011	-67	115797	28101	99441	2	0	0	24	0	1747308	0.0826075	1
PTH2R	221399	671	0	116957	31030	240729	1	0	0	50	2	9047333	0.0826436	1
DCAF12	779457	142	39	93960	27318	159732	1	0	0	50	3	8622599	0.0826827	1
LMNB1	237464	579	37	123047	33640	162255	1	0	0	50	2	10928621	0.0827158	1
LRRC52	262572	574	-22	63365	19111	39585	1	0	0	50	10	10827672	0.0828164	1
EBI3	2132502	244	39	46951	14645	56985	1	0	0	50	6	6834691	0.0828776	1
GPR149	95537	925	-8	148451	43993	252300	1	0	0	50	1	10418047	0.0830144	1
NMT2	236087	620	23	106836	27405	300237	1	0	0	50	3	9632814	0.0838418	1
NEO1	328878	705	14	304094	87232	482067	1	0	0	50	8	11164333	0.0838853	1
CIC	790787	299	37	314911	111824	184875	1	0	0	50	4	8940410	0.0838935	1
COX11	131464	869	-43	62466	17139	70209	1	0	0	50	4	6654427	0.0842271	1
MAML3	351118	591	8	231913	66062	84390	2	1	0	50	8	8738309	0.0843812	1
MSC	25834	905	6	40687	13688	47676	1	0	0	50	7	7234659	0.0846698	1
PGAM2	1151124	282	56	52403	14935	29145	1	0	0	50	10	10039481	0.0846885	1
C4orf3	218603	824	-1	41093	12064	35670	1	0	0	50	13	9159592	0.0847847	1
AKAP12	340429	383	11	364008	104748	47154	2	0	0	50	4	9586095	0.0849354	1
MRPL12	3745109	205	30	40687	12644	93699	1	0	0	50	8	6636737	0.0849859	1
NUS1	190019	639	3	60842	17284	82476	1	0	0	50	8	10112532	0.085269	1
CYP2J2	60418	824	-6	105734	28507	182961	1	0	0	50	3	9194508	0.0855616	1
HDGF	1649536	208	53	65598	17052	109272	1	0	0	50	7	9428335	0.0856482	1
CCDC38	396472	400	6	123627	28971	256215	1	0	0	50	5	11685637	0.0857364	1
HS6ST1	406221	635	24	82708	25346	6264	1	0	0	50	3	10509455	0.0865297	1
PRKRIR	234429	366	57	158340	41934	53592	1	0	0	50	1	9643631	0.0866714	1
F13B	220645	802	-30	142071	34713	176175	1	0	0	50	3	11141510	0.0867039	1
H1FOO	779764	210	59	70064	22243	35844	1	0	0	50	5	8218281	0.0867503	1
SVEP1	211688	369	1	747330	201318	555147	2	0	0	50	0	11504706	0.0870649	1
ANKRD50	47412	616	-24	290319	83955	46371	1	0	0	50	5	7897599	0.0872593	1
C16orf89	594046	302	6	99905	29377	89697	1	0	0	50	5	11050479	0.087394	1
P2RY2	554585	189	59	73486	25520	18444	1	0	0	50	3	8209088	0.0875031	1
ACAD8	270350	623	21	87754	24476	193053	1	0	0	50	4	9018739	0.0875648	1
WNT5B	270921	254	34	74385	20967	60813	1	0	0	50	2	7057150	0.0876909	1
ZNF607	553692	829	-48	148596	34713	97440	1	0	0	50	7	4675264	0.0877581	1
NR2C2	483299	400	43	129775	35873	229245	1	0	0	50	2	9836481	0.0882396	1
NKX2-2	283479	694	-10	54781	17081	23055	1	0	0	50	5	7678823	0.0883033	1
MET	558228	262	2	294350	80359	342780	2	0	0	17	0	4424182	0.0884172	1
PHF8	830265	NaN	30	234030	64641	204102	2	0	0	36	3	5494253	0.0885665	1
C11orf35	1970020	236	42	128731	41876	85608	1	0	1	30	5	4209959	0.0894755	1
PON1	134258	327	-2	75487	20387	172521	1	0	0	50	9	10257619	0.0898759	1
ZSCAN5A	486579	522	-32	102457	28304	79170	1	0	0	50	2	7590402	0.0900994	1
RBMXL1	316278	598	5	77546	24505	34887	1	0	0	50	6	9413893	0.0901175	1
AVPR1A	250995	521	-32	84651	25056	31668	1	0	0	50	3	8852830	0.090464	1
KRTAP4-5	996799	468	-7	37932	9744	8526	1	0	0	50	11	6587727	0.0906001	1
OXCT1	109769	687	11	111244	30305	288144	1	0	0	50	4	10160179	0.0909555	1
MARVELD2	490595	314	41	115884	32103	111534	1	0	0	50	3	9548076	0.0911041	1
EXO1	173100	325	-16	177683	47908	239598	1	0	0	50	1	10248513	0.0919111	1
KCNH2	775233	547	25	257578	83027	117624	1	0	0	50	7	9498428	0.0919565	1
CNNM1	270704	575	-6	189921	62031	106575	1	0	0	50	9	7987470	0.0923161	1
C6orf165	222811	556	26	132182	34597	220197	1	0	0	50	3	10063029	0.0934511	1
SVOPL	256342	480	9	102776	30769	173391	1	0	0	50	4	9738403	0.0936382	1
RGS7	134467	834	-27	107938	25346	451269	1	0	0	37	2	7393927	0.0941759	1
TRIM45	331822	566	12	119219	34162	130413	1	0	0	50	3	9624143	0.0941768	1
REN	557652	370	34	85434	24099	219675	2	0	2	9	2	1721933	0.0941796	1
BCR	384444	575	43	264828	74820	454488	2	2	0	50	6	8620975	0.094252	1
DLD	470337	486	12	107532	30102	223851	1	0	0	50	4	8986694	0.0946871	1
UBN2	519766	345	29	274079	83665	293451	1	0	0	13	0	4075196	0.0949293	1
CACNA1G	1559131	196	19	503643	152946	373056	2	0	0	17	2	4701886	0.0950399	1
NUP50	395347	362	-13	97904	26941	107619	1	0	1	50	6	10295029	0.0950479	1
PCBP2	1712232	191	56	78938	21721	272919	1	0	0	33	2	5465340	0.0950648	1
PCDHA6	896676	606	-12	190037	60610	279183	2	0	0	43	10	8138821	0.0958161	1
LAS1L	321325	NaN	10	155556	40977	99093	1	0	0	50	2	10883004	0.0961222	1
PNLIPRP1	128161	704	-16	100340	25984	228897	1	0	0	29	4	8547315	0.0961686	1
ALMS1	777501	590	22	850686	244818	409074	2	1	0	50	5	9464730	0.0962463	1
HSD17B10	920771	NaN	70	53099	17197	35757	1	0	0	50	9	7775306	0.0964161	1
PURG	339429	549	-11	78445	21866	16530	1	0	0	50	5	7873761	0.0964481	1
ZNF202	386097	609	0	134792	36685	102834	1	0	0	50	3	10592743	0.096507	1
SERINC2	748895	262	28	94830	27318	161994	1	0	0	50	5	10254835	0.0965117	1
ZNF326	176748	215	12	125628	30537	247167	1	0	0	50	2	8284111	0.0970222	1
LMTK3	1500967	182	37	292233	101877	72471	1	0	0	50	9	11695062	0.0971982	1
USP2	1054477	263	40	134531	40774	141375	1	0	0	50	1	8914716	0.097455	1
DCP1B	232517	618	29	127194	37062	166953	1	0	0	50	3	9607062	0.0976945	1
CCNB1	420987	273	30	90393	25665	171738	1	0	0	48	9	11399088	0.0978599	1
CUL4B	416744	NaN	14	198447	48372	312591	2	0	0	17	9	6602546	0.097895	1
USHBP1	865138	212	38	142767	45153	154773	1	0	0	50	0	7474663	0.0982888	1
TGFBR1	201435	211	30	105473	29029	140157	1	0	0	50	4	9154778	0.0985239	1
OR14C36	104321	936	-39	62379	19140	9657	1	0	0	50	5	5534563	0.0986157	1
IL12A	422983	616	22	53621	14761	109620	1	0	0	50	11	7765794	0.0989544	1
PEX26	516479	239	27	62002	19604	86826	1	0	0	50	8	8353885	0.100126	1
PDHX	663753	258	6	111824	34162	159558	1	0	0	50	6	11892059	0.100175	1
OR5AC2	200002	811	-15	62321	18415	11658	1	0	0	19	0	2707962	0.100909	1
OR10X1	179404	940	1	64757	19807	11397	1	0	0	16	2	3686132	0.100968	1
FLVCR2	656924	248	50	108373	32306	207495	1	0	0	50	5	10125379	0.10125	1
STK24	513130	468	59	97179	26013	183222	1	0	0	39	2	6333542	0.102207	1
RLIM	289586	NaN	13	127252	36917	89001	1	0	0	50	3	9179863	0.102217	1
USP34	841742	471	34	764121	189312	1090458	3	0	0	9	0	2780839	0.102334	1
PLG	181774	624	-9	172724	45385	377667	1	0	0	50	2	10878103	0.102426	1
MLC1	909819	215	25	78648	23838	127716	1	0	0	50	6	8560452	0.103018	1
KIAA1430	316425	530	37	110838	29667	37671	1	0	0	50	4	8481543	0.103253	1
ABCG5	544941	480	35	134386	39962	150423	1	0	0	50	3	10281022	0.103823	1
POU4F2	38882	987	-10	82099	25259	33408	1	0	0	50	5	9553296	0.104158	1
GPR101	252008	NaN	13	103385	29377	5394	1	0	0	50	7	11753207	0.104703	1
SRRM2	1717244	210	42	531889	191516	197577	3	0	0	50	5	9146455	0.104724	1
FAM134A	773232	177	36	109011	35757	211932	1	0	0	50	4	9305259	0.105206	1
ACTR8	128709	552	39	132008	35467	202275	1	0	1	50	3	9325414	0.10607	1
WDR35	482678	390	24	253663	64235	455010	1	0	0	24	5	5926701	0.10624	1
CBS	428442	156	63	116435	33205	171216	1	0	0	50	4	10755810	0.106372	1
B3GALTL	183118	606	27	107996	27115	226374	1	0	0	50	6	10084692	0.106507	1
TALDO1	1788356	193	48	71398	19430	124149	1	0	0	50	6	7492643	0.106798	1
RDX	137601	158	10	126991	29957	189573	1	0	0	50	2	7428814	0.106897	1
MAP7	302036	376	16	156310	45356	330426	1	0	0	50	2	10573661	0.107019	1
CDK19	322538	480	29	108054	27579	211236	1	0	0	50	6	10311443	0.107059	1
GTPBP2	1221714	194	46	122902	38483	211149	1	0	0	50	4	10610607	0.107113	1
OR6Y1	179404	940	1	65511	19401	12702	1	0	0	16	2	3686132	0.10749	1
EDC4	879834	158	50	288724	86942	318159	2	0	0	50	10	10423702	0.107772	1
SCUBE2	623689	357	31	218863	57536	421080	2	0	0	21	6	5805278	0.107877	1
PRR21	315906	569	21	74443	27260	10353	1	0	0	35	4	6738556	0.108004	1
LILRB5	717623	458	-6	121423	37265	182700	3	0	0	10	2	1454843	0.108498	1
NF1	462449	396	26	604621	161588	1041999	3	0	1	22	1	4565818	0.108788	1
PCOLCE2	398812	422	15	87551	23809	206973	1	0	0	19	0	3849576	0.10879	1
KRT78	1781225	288	27	107648	31291	129804	1	0	0	50	3	7643849	0.108797	1
PXDNL	62919	1068	-16	303021	86913	331470	1	0	0	46	5	7510449	0.108807	1
FAM129C	961640	206	42	149089	48314	180264	1	0	0	50	2	10942889	0.109144	1
ARHGAP15	57425	639	11	103385	25375	220458	1	0	0	50	5	8384074	0.109145	1
OR6C76	802038	706	3	62495	19111	8526	1	0	0	16	0	2286447	0.109158	1
POC1B	236022	460	-6	101761	27086	303630	1	1	0	50	6	9070765	0.109685	1
MEPCE	1479297	186	60	135343	45791	45501	1	0	0	50	1	8499001	0.109932	1
ZCCHC14	587162	363	21	193662	58638	254214	1	0	0	50	1	10895387	0.109936	1
TRAF3IP3	220312	429	18	118465	30827	227940	1	0	0	50	7	9975507	0.110255	1
ZNF645	91162	NaN	2	86971	24389	18966	1	0	0	50	8	9488974	0.111322	1
MKNK2	1853815	239	37	105560	28681	93525	1	0	0	50	4	9297052	0.11159	1
NRP2	278279	567	5	215615	60001	386106	1	0	0	50	1	11715884	0.111668	1
DCST2	1654795	214	40	158804	48604	277704	1	0	0	42	1	8626340	0.111756	1
TPCN2	729282	416	50	158253	46632	336081	1	2	0	50	3	11668730	0.112173	1
DCLK3	374894	617	-14	133922	36511	81867	1	0	0	50	2	7801522	0.112635	1
TRPC5	113544	NaN	10	202768	54926	184353	1	0	0	50	2	11267979	0.11277	1
KRT79	1781225	288	27	109997	32857	121452	1	0	0	50	3	7643849	0.112866	1
SERINC1	140855	973	-19	96135	25665	133893	1	0	0	50	11	11881735	0.112933	1
OSMR	193286	381	-10	210917	53911	307110	1	0	0	50	1	9475257	0.112988	1
TBC1D23	378718	265	25	147639	37062	259521	1	0	0	50	7	13578235	0.113021	1
GCC2	362408	478	6	362239	85202	318594	2	0	1	50	9	10603444	0.113703	1
FAM196A	92819	848	-36	97585	28739	78909	1	0	0	50	4	7805843	0.114182	1
CASP5	45234	626	-20	95816	24418	140418	1	0	0	50	6	8298350	0.114694	1
CLCN3	186100	464	12	182729	48082	195663	1	1	0	50	2	9726426	0.115074	1
MAN2A1	181420	913	10	243165	62988	349827	1	0	0	50	0	9208080	0.115481	1
TOM1L1	131125	869	-61	103356	26274	275529	1	0	0	50	3	6163167	0.115844	1
LILRA2	819283	601	-4	99180	29754	129456	1	0	0	50	8	10504583	0.116062	1
MORC3	281776	347	63	201666	49416	261435	1	0	0	50	1	9213822	0.116252	1
ZC3H18	626708	184	39	196997	57913	231420	1	0	0	50	0	9806698	0.116331	1
ZNF212	667346	385	37	101442	29580	58203	1	0	0	50	8	10958984	0.116435	1
FKBP6	902769	422	52	71833	20387	136068	1	0	0	22	2	4334340	0.11645	1
ALDH4A1	642600	453	27	117914	34510	202101	1	0	0	50	4	9844514	0.116763	1
CEACAM5	1341589	499	16	144072	42543	218457	1	0	0	50	2	7831914	0.116788	1
MYO1A	2026922	199	41	221444	60436	442395	2	0	0	15	0	2714313	0.116993	1
SCARB1	1090766	206	35	115739	31987	179916	1	0	0	50	2	7038764	0.117204	1
SETD2	593886	365	46	531889	144710	333732	1	0	0	50	3	9353080	0.117207	1
INSC	161776	781	-17	120205	35525	195402	1	0	0	50	4	9203295	0.117249	1
EPS8	259826	496	11	175711	46052	315810	1	0	0	50	2	9322137	0.117261	1
LILRB4	978578	625	-1	93931	27086	176784	1	0	1	47	7	8972078	0.117514	1
HMMR	225981	603	11	159239	36163	244470	1	0	0	50	4	10120072	0.117537	1
ALPI	271362	191	32	108692	33031	97092	1	0	0	50	4	9065371	0.117829	1
PGRMC2	277451	189	8	49706	15718	22881	2	0	1	2	1	224460	0.117899	1
EMR2	1032767	448	29	173391	48285	275877	1	0	0	48	3	11169611	0.118318	1
2018-09-09	673808	391	24	153323	44428	164169	1	0	0	50	5	13862116	0.118413	1
TRPV5	294033	676	2	151351	44225	235335	1	0	0	39	1	7423826	0.118798	1
TMC1	395593	486	10	165474	40107	385410	1	0	0	50	3	9598101	0.120423	1
PLD5	75320	854	-18	95613	23664	264480	1	0	0	50	5	6984157	0.120475	1
SLC5A2	832764	558	-3	136909	43442	186093	1	0	0	50	3	10244917	0.120585	1
ARMCX2	300391	NaN	31	124236	40977	19314	1	0	0	50	8	12430531	0.121365	1
SF3A3	445132	232	42	110635	25955	270135	1	0	0	50	6	8968511	0.121573	1
ACVR2B	337567	514	28	107097	30450	155121	1	0	0	50	8	11704951	0.121701	1
ZNF613	452542	838	-61	130036	32480	69861	1	0	0	50	1	5391187	0.122012	1
PAK2	798731	446	41	112462	29435	258825	1	1	0	50	5	8049211	0.122758	1
LRRC55	925743	431	-21	68324	21286	29232	1	0	0	50	8	7007821	0.122769	1
KRT4	1781225	288	27	122467	35612	156948	1	0	0	50	3	7643849	0.122856	1
IRX2	18983	986	-29	93786	30798	74820	1	0	0	50	2	7581238	0.123677	1
ZNF430	156264	1079	-42	121191	29232	108315	1	0	0	50	2	5506694	0.123914	1
2018-09-11	402678	462	39	93090	22272	166518	1	0	0	50	9	9324370	0.124256	1
SHBG	2069567	213	34	82360	25607	137634	1	0	0	50	8	8086302	0.124914	1
TEKT3	266888	359	-53	102370	28217	111447	1	0	0	50	5	7982018	0.125365	1
S1PR5	2036812	226	23	74762	29725	21924	1	0	0	50	7	9552194	0.125386	1
CRELD1	950574	170	54	103559	27028	192183	1	0	0	50	5	7969664	0.125832	1
GPATCH4	2049505	180	37	82534	19778	133806	1	0	0	27	4	5150139	0.126403	1
FOXN4	438714	519	35	105850	32480	35931	1	0	0	50	6	9184474	0.126467	1
SIPA1L3	688670	605	-17	360528	111186	302847	1	0	1	50	6	9320571	0.126476	1
GABRE	127993	NaN	-10	106285	29000	146682	2	0	0	9	0	1246159	0.127713	1
RBCK1	802744	165	41	108634	30218	163995	1	0	0	50	3	7180226	0.12786	1
GPR108	736129	272	27	115594	32480	164604	1	0	0	50	7	10844144	0.128429	1
PCDHB7	915569	724	-11	155411	51823	15660	2	0	0	50	14	6457923	0.128958	1
GPRASP1	123687	NaN	23	288289	76067	14442	1	0	0	50	0	9044636	0.129262	1
OXR1	124540	888	-2	192096	51330	288579	1	0	0	50	2	9073056	0.1297	1
C20orf194	1015129	338	40	254794	65366	748461	1	0	0	33	0	8701914	0.130107	1
STAT6	2122802	172	52	177480	51156	295713	1	0	0	50	1	7471125	0.130643	1
EMILIN1	1214097	238	50	198708	69165	101094	1	0	0	50	2	11469819	0.130686	1
SLC32A1	450934	551	36	104690	32944	21141	1	0	0	50	5	9480042	0.130704	1
LRRC32	269123	379	26	128528	45211	32886	1	0	0	50	7	11710374	0.130855	1
PCDHGB6	662513	568	2	189022	58754	158601	1	0	0	50	2	10768106	0.130939	1
CCM2	1090292	235	55	99789	27927	163734	1	0	0	50	10	11113670	0.131106	1
TRPM2	1023429	308	54	315085	88421	411162	1	0	1	33	3	5843094	0.131324	1
HPS6	1018634	187	38	146827	55883	9396	1	0	0	50	3	9524470	0.131811	1
TEKT4	167705	749	-6	89639	26245	51243	1	0	0	50	8	10157424	0.132048	1
WDR17	133039	616	-8	281561	74182	448398	1	0	0	50	1	10643261	0.132051	1
SOX10	1370748	203	50	93989	28942	24186	1	0	0	50	5	7898672	0.132069	1
NPHP3	211862	768	24	281474	75139	434478	1	0	0	50	1	11584862	0.132668	1
ZCCHC3	1010597	348	24	80127	25752	6786	1	0	0	50	8	9452202	0.133731	1
HTATSF1	374989	NaN	23	162371	38077	155556	1	0	0	50	5	10707351	0.134847	1
ARHGEF6	306872	NaN	39	166982	43123	416208	1	0	0	50	4	9536331	0.13506	1
CPEB3	423765	469	33	146102	41818	309024	1	0	0	49	2	8239306	0.135112	1
TBL1XR1	135357	433	0	111099	28188	133023	1	0	0	50	9	9784368	0.135394	1
MAGEA10	191719	NaN	-20	75284	21808	19662	1	0	0	50	18	11196987	0.135424	1
IKBKB	514464	361	44	162777	42108	332775	1	0	0	50	3	8908452	0.13598	1
ZNF331	605686	808	-54	98716	23432	76908	1	0	0	50	2	4722331	0.136311	1
ATP2C1	313762	475	19	211497	55071	522087	1	0	0	50	3	10553303	0.136996	1
GOT1	277366	575	-5	86188	24650	163560	1	0	0	47	8	7696136	0.137327	1
ACSL6	331471	484	25	159239	43645	347130	1	0	0	50	6	11811700	0.137456	1
LGI3	587455	196	50	111824	33901	126846	1	0	0	50	5	8292086	0.137847	1
INO80	950881	181	41	330368	88189	564021	1	0	0	18	1	4106342	0.138035	1
P4HTM	1799657	241	41	115507	34481	96483	1	0	0	50	4	8277963	0.13904	1
ZNF526	790787	299	37	133574	42253	16704	1	0	0	50	4	8940410	0.139625	1
ZNF285	715346	528	-44	125222	30073	69600	1	1	0	50	3	6054417	0.139656	1
USPL1	373046	369	63	226200	61857	129891	1	0	0	50	2	9334230	0.140311	1
UNC5D	34554	1152	-45	200042	54520	335037	1	0	0	14	0	2128252	0.14052	1
LMCD1	92154	581	1	76154	21112	113274	1	0	0	22	6	5993314	0.140672	1
BLK	476916	493	55	106604	29551	157470	1	0	0	48	3	6166241	0.14077	1
CFTR	116609	480	-7	311663	83926	428736	1	0	0	50	0	9190216	0.141976	1
RAPGEF3	395089	320	14	193749	56985	336777	1	0	2	50	4	12001360	0.143052	1
TPP2	195408	521	20	264973	71108	428736	3	0	1	0	1	499844	0.14407	1
TYW1	423966	491	32	158079	38454	337473	1	0	0	32	0	4959464	0.144619	1
SLFN11	761918	456	11	185745	51069	68730	1	0	0	50	2	7805292	0.1449	1
ALPP	307666	204	37	109243	34133	109533	1	0	0	50	4	7606120	0.145701	1
WNT5A	28683	425	20	79344	21489	39063	1	0	0	50	8	7624854	0.145837	1
ISYNA1	1384225	259	42	113448	35931	68469	1	0	0	50	6	9857448	0.146626	1
PCSK2	536476	528	-40	133603	37004	202971	1	0	0	50	3	7190521	0.147619	1
POLL	843302	421	19	117595	35525	141984	1	0	0	50	8	9703458	0.147659	1
SLC34A1	1038665	261	59	135024	43935	153729	1	0	0	50	7	10491446	0.147694	1
XPNPEP2	358809	NaN	48	143753	39382	344085	1	0	0	27	3	7220739	0.148494	1
DACH2	49531	NaN	-32	126034	35351	182613	1	0	0	33	1	4653195	0.148706	1
SRC	685195	571	60	111621	32364	147987	1	0	0	50	4	7223929	0.149482	1
MECOM	215619	985	-10	263378	66874	332601	1	0	0	50	2	10576213	0.14949	1
CHAF1A	2078211	278	37	200274	54549	193401	2	0	0	3	0	619672	0.149518	1
WDR27	197890	593	-17	180438	51852	212106	1	0	0	50	5	11499428	0.149544	1
KIRREL	120128	589	13	155440	47270	184614	1	0	0	50	4	9646705	0.149749	1
CDHR5	1774224	236	57	169389	56289	107097	1	0	0	50	8	15273981	0.150028	1
KRT5	1280474	464	36	120785	36250	167127	1	0	0	50	7	9444430	0.150527	1
ST6GAL2	52131	1042	-22	114057	33582	84564	1	0	1	50	7	9387967	0.150764	1
TCF12	203021	599	27	155875	42311	427605	1	0	0	50	6	9962573	0.151074	1
INO80D	290764	492	23	209902	61538	101094	1	0	0	50	5	12631182	0.151243	1
MUM1	2285841	209	31	147494	42862	202014	1	0	0	50	3	7995793	0.151639	1
OPN5	173532	829	-4	73747	21170	123627	1	0	1	46	12	7415416	0.151799	1
ABCG4	1258103	195	57	133980	39759	235161	1	0	0	50	8	10935349	0.152145	1
CDH10	30232	737	-29	163618	45791	207669	1	0	0	50	2	6635606	0.15229	1
CPXM2	147419	771	10	158224	43877	259347	1	0	0	34	0	5482740	0.152375	1
USH1G	1045089	223	25	92104	29174	53505	1	0	0	50	8	8996409	0.152461	1
ZNF33B	204176	890	-35	166083	38628	99615	1	0	1	20	2	2143419	0.152724	1
RC3H2	407115	430	26	253344	71340	308067	1	0	0	50	3	11458393	0.152748	1
ZNF692	411701	567	-4	109011	31842	133893	1	0	0	50	6	7462077	0.153103	1
BAG3	731222	199	48	114434	36946	51243	1	0	0	50	6	8132760	0.153453	1
DPY19L2	195841	681	-28	162603	42804	241338	5	0	3	4	3	722680	0.153581	1
ALOX15	1226703	318	25	137199	40542	173391	1	0	0	50	3	7103376	0.154035	1
SPINT1	1036414	172	51	110635	31175	171738	1	0	0	50	6	8212220	0.154743	1
TSGA10	504327	770	19	151264	36743	362007	1	0	0	50	7	10012424	0.154806	1
WNK2	479663	408	49	441496	147146	258651	1	0	0	38	2	6512675	0.15604	1
RGS9	391807	516	-16	148306	38744	333036	1	0	0	50	9	12427515	0.156453	1
MEGF8	792230	218	42	560309	178930	318594	3	0	0	31	3	5826274	0.156886	1
PRKAR1A	662487	313	-28	81113	22069	189921	1	0	0	14	1	2879990	0.157228	1
ZP4	14616	1051	-30	112781	32422	186441	1	0	0	30	2	4455792	0.157238	1
ARSK	310860	359	29	112897	29696	112752	1	0	0	50	8	7999099	0.157543	1
MN1	107535	256	-110	260681	84448	33582	3	0	0	43	2	4123017	0.157628	1
VIT	577288	323	-8	153497	43558	237162	1	0	0	50	8	11757296	0.157771	1
CHDH	475623	578	42	120669	37062	125280	1	0	0	50	8	10389569	0.15858	1
STIP1	1602391	278	57	117827	28681	211323	1	0	0	35	5	6821525	0.159306	1
OGFR	1044503	208	48	136996	42224	76908	1	0	0	50	5	9421346	0.160565	1
PHC3	396500	426	32	204334	60668	210801	1	0	0	50	3	8824526	0.160885	1
PC	1649909	187	38	240874	73631	283968	1	0	0	50	1	9480651	0.161246	1
ZNF425	605000	242	27	157151	40426	72819	1	0	0	50	4	8798078	0.161444	1
LIPI	95960	991	-18	103820	25288	133371	1	0	0	31	7	6210669	0.161545	1
MYBPC3	1189866	245	45	267670	76502	218283	1	0	0	50	1	10542080	0.162268	1
ARHGAP23	NaN	NaN	NaN	280169	92017	0	1	0	0	50	5	19978854	0.16286	1
AGGF1	261159	333	30	152743	38396	212802	1	0	0	50	6	9053307	0.163409	1
GCSH	287527	327	13	36424	10556	62292	1	1	0	10	2	1567682	0.163519	1
NEFH	723458	203	35	207176	60523	45240	1	0	0	50	3	10541065	0.163702	1
XRCC5	597243	384	33	159036	39237	528699	1	0	0	34	5	8206971	0.163896	1
USP28	169458	534	10	229738	60146	461361	1	0	0	26	0	6037742	0.164235	1
PASK	1394664	278	35	269584	81896	299367	1	0	0	50	1	9527051	0.164532	1
KAT5	4131934	202	53	113999	32944	152076	1	0	0	50	6	7650983	0.165658	1
POU6F2	180662	897	4	140389	43703	130500	1	0	0	8	0	1304391	0.16566	1
CNTN6	6599	831	-23	217790	58435	345738	1	0	0	50	3	7647648	0.165984	1
TBC1D12	231059	361	22	160225	46487	164604	1	0	0	50	5	10256227	0.166208	1
ZNF442	1744621	671	-8	133400	31900	80562	1	0	0	50	9	9420273	0.166487	1
NOM1	386240	474	22	178727	49648	189312	1	0	0	50	6	12174403	0.166754	1
GRM7	4936	1156	-6	193981	54926	151032	1	0	1	50	6	12132237	0.167711	1
PRLR	247066	854	17	130355	35032	164430	1	0	0	50	7	7866685	0.167733	1
VAV2	674833	504	29	191864	47821	401244	1	0	1	50	4	9949146	0.168219	1
HNRNPUL2	2425755	248	51	156948	42804	238467	1	0	1	50	4	8577736	0.168827	1
CYLD	279624	792	2	202565	52780	262044	1	0	0	50	5	10092435	0.169005	1
SMARCC1	843941	200	39	235625	62437	518520	1	0	0	47	1	7404135	0.169205	1
DLG2	57955	1000	-20	223416	58029	881136	1	0	0	5	0	1979511	0.169762	1
COL14A1	262056	839	-5	378450	106923	860082	1	0	0	19	3	4952939	0.170178	1
LILRB1	978578	625	-1	134966	40339	196446	1	2	0	47	7	8972078	0.170318	1
XKR7	1006109	386	37	113564	38512	6351	1	0	0	50	6	8537948	0.171223	1
SRRM1	466068	348	27	183338	58435	233247	1	0	0	50	5	10451107	0.17182	1
HDAC10	944000	242	49	136532	44950	152946	1	0	0	50	8	10322840	0.171906	1
PDPR	1339196	137	19	185484	50112	217065	1	0	0	50	4	8961609	0.172059	1
PPP1R16A	1755818	291	7	107503	33698	38367	1	0	0	50	7	8216106	0.172062	1
FAM71B	166999	1198	18	122177	36511	49155	1	0	0	50	8	8348114	0.173012	1
LGR4	345497	337	-18	199259	55129	307284	1	0	0	50	6	10951241	0.173127	1
ZBTB11	548328	445	16	219559	59015	175740	1	0	0	50	3	8952300	0.174813	1
PCDHA1	861651	606	2	189921	61770	373665	1	0	0	50	5	11516422	0.17535	1
JAKMIP1	366026	678	41	181395	48894	279357	1	0	1	50	2	7518540	0.175504	1
NOC2L	1851188	467	3	157673	44515	216630	1	0	0	50	6	9838946	0.175598	1
SIM1	103376	626	0	159123	44544	150684	1	0	0	47	5	8662735	0.176642	1
MCAM	1087523	214	48	135401	38860	161211	1	0	0	50	8	9656391	0.177223	1
GBA	1574928	194	45	112230	32103	148248	1	0	0	21	1	3469850	0.177514	1
TRIM49	151171	1107	-28	96889	23432	27666	1	0	0	16	2	3089544	0.17779	1
IQGAP2	229166	675	34	337589	85927	611001	1	0	1	50	2	11156706	0.178106	1
ZNF185	235275	NaN	23	162748	46052	146595	1	0	0	50	6	9575452	0.179174	1
MYLK3	443420	253	-10	168026	50170	239076	1	0	0	50	8	11212995	0.17981	1
NEDD4L	321507	522	58	212831	54955	290145	1	0	0	13	0	1879577	0.180385	1
HJURP	301500	439	13	154947	43500	146247	1	0	0	50	8	10298828	0.181166	1
IGSF1	42910	NaN	15	282837	79257	361920	1	0	0	50	2	9227075	0.182474	1
MIDN	2214581	234	29	92945	31552	54375	1	0	0	50	6	6724781	0.182542	1
TLR2	143076	685	18	161124	44109	16617	1	0	0	50	7	8669405	0.182584	1
MAP4K3	363056	435	10	197403	47850	479631	1	0	1	50	7	10763205	0.183936	1
ZNF43	123927	1235	-66	171970	40484	83433	1	0	0	40	2	4964075	0.185915	1
ILDR2	261602	681	-9	132501	37845	165126	1	0	0	24	1	4691127	0.187151	1
ANKRD44	744603	444	27	196446	52374	540879	1	0	0	25	1	5470850	0.187153	1
C17orf47	892839	376	10	113651	35728	53418	1	0	0	50	8	6957825	0.187154	1
HDAC9	65395	684	-6	234929	64525	306414	1	0	1	50	7	11390475	0.187885	1
IGSF3	691376	359	23	248704	71891	165039	1	0	0	50	4	11696773	0.188371	1
KRTAP5-7	586193	626	50	34046	9454	32712	2	1	0	5	2	356410	0.189259	1
POLR1B	563286	166	34	236843	64525	286926	1	0	0	50	6	12077166	0.189759	1
NAT14	NaN	NaN	NaN	39208	15515	0	1	0	0	5	0	1252829	0.1907	1
DDX46	893816	193	36	220458	56550	370794	1	0	1	50	5	9820879	0.193171	1
NWD1	947233	293	35	289449	89001	242817	1	0	0	50	2	9964951	0.193455	1
WDR24	1207790	194	33	162110	47299	67599	1	0	0	50	4	8529277	0.193903	1
ZNF28	557083	1008	-39	140447	33727	169998	1	0	0	50	8	6540747	0.194458	1
HSP90AB1	1037256	312	54	153874	39005	181308	1	0	0	38	5	6778489	0.196724	1
CASP10	590374	386	39	119770	33176	200100	1	0	2	26	5	5117833	0.196854	1
MGA	765304	256	41	627763	180467	266568	1	0	0	25	0	4666187	0.197538	1
ZBTB39	2065204	199	34	145319	41122	18531	1	0	0	50	7	7876516	0.197923	1
WSCD2	451405	644	29	117334	32828	118407	1	0	0	14	1	3681666	0.198165	1
EIF2S2	898361	357	55	73167	16791	102399	1	0	0	12	1	1807309	0.198818	1
POTEE	462125	NaN	11	227998	57884	102399	1	0	0	50	7	12118172	0.199666	1
ADAMTS16	89385	683	-23	256447	70934	371403	1	0	0	50	2	8545894	0.199727	1
SETD1B	NaN	NaN	NaN	384656	123250	0	1	0	0	50	5	20010087	0.199959	1
PCF11	308252	305	10	321552	89784	125802	1	0	0	50	2	9423289	0.20068	1
RBM44	570382	407	24	224228	55825	64989	1	0	0	50	7	10615682	0.200995	1
PCDH20	3527	1075	-43	190356	58464	10527	1	0	0	50	2	5771087	0.201081	1
CPNE5	844979	244	43	127919	34249	289449	1	0	0	18	0	3375484	0.201087	1
STRN	580141	370	0	166431	43500	266394	1	0	0	45	8	9328517	0.201357	1
HEPH	282730	NaN	4	255316	68237	197403	1	0	0	50	4	9519134	0.201685	1
PCDH12	696239	321	48	235596	74733	94656	1	0	0	50	4	9394579	0.202507	1
KRT6C	1194800	389	29	115855	34568	150510	1	0	0	20	2	3703387	0.202581	1
MEGF11	708482	458	49	222285	58116	178263	1	0	0	50	4	9412588	0.202823	1
UGT2A1	19584	1065	-8	110345	29377	88740	1	0	0	23	2	3049669	0.203421	1
GRIK1	71816	904	-14	204334	55013	351915	1	0	0	45	6	9401452	0.204078	1
MAP3K12	1712232	191	56	174377	55129	199230	1	0	0	33	2	5465340	0.204336	1
CDH6	133952	902	-26	164082	45849	220806	1	0	0	50	8	9151820	0.204616	1
LIPE	704668	235	34	213817	70412	137721	1	0	0	50	3	8575590	0.204668	1
PER1	1381225	202	37	260072	84187	260043	1	0	0	50	5	12243800	0.206185	1
ADAMTS5	33106	441	-79	188007	57420	111534	1	0	0	20	1	1825231	0.206738	1
TMF1	263910	443	9	231478	59624	268395	1	0	0	50	5	9095589	0.208643	1
PCDH9	19605	831	-11	251662	72500	61248	1	0	0	50	5	10029128	0.209416	1
ELTD1	74049	903	-17	147233	37990	195750	1	0	0	50	9	7717161	0.211537	1
EHMT1	977227	583	38	276022	76328	416208	2	1	1	31	5	4294088	0.213345	1
DEAF1	1774224	236	57	116203	35351	179046	1	1	0	44	8	7386503	0.213349	1
WDR19	604829	230	49	290551	72500	311808	1	0	0	50	4	10046702	0.21428	1
CSMD1	10896	1290	-36	737644	200564	595602	4	0	0	5	0	1132827	0.214441	1
SDK2	182941	571	-22	448862	133603	299019	2	1	2	50	14	12663749	0.214572	1
C11orf30	268174	391	43	270483	81780	341214	1	0	0	50	4	9415430	0.215632	1
KIAA1731	NaN	NaN	NaN	547114	142274	46806	1	0	0	50	5	20075917	0.21586	1
ZFAT	35738	963	15	259956	69948	239163	1	0	0	50	4	9696672	0.216521	1
MYH2	75573	738	-49	414642	105444	497901	1	0	0	45	2	11290135	0.219252	1
LRRC36	1158788	125	49	158804	45211	248385	1	0	0	22	1	3585212	0.219384	1
BICC1	156609	497	-22	204218	57217	359919	1	0	0	50	10	11968648	0.220711	1
CIZ1	1762678	201	44	187166	53041	197751	1	0	0	50	5	7641848	0.221657	1
UBR3	340876	631	32	402839	103414	318159	1	0	0	15	0	2843537	0.222124	1
ULK4	310078	648	15	271585	73979	617961	1	0	0	28	0	4884035	0.223149	1
RASGRF2	214755	766	29	262131	70035	431172	1	0	0	33	2	7387634	0.225187	1
CSF1R	1127889	228	50	204015	56898	323901	1	0	0	48	7	9694874	0.226152	1
GPATCH8	1121044	166	30	306617	88276	130152	1	0	0	50	2	8227126	0.226327	1
RUSC2	1081620	300	28	301890	97875	197403	1	0	0	50	2	8414611	0.227541	1
GRIN2A	109137	922	-9	305109	81432	285708	1	0	0	50	4	10875116	0.227592	1
ANKMY1	452566	485	21	214194	60813	258999	1	0	0	50	6	9700877	0.227957	1
GAPVD1	954577	218	46	312330	85086	482067	1	0	0	50	6	11479940	0.228272	1
HSP90AA1	1488666	145	41	181308	45675	201231	1	1	0	24	2	4675583	0.228362	1
ANO2	349024	712	13	213411	56202	319638	1	0	0	50	8	10788725	0.229119	1
ZNF721	553434	644	19	193952	47908	91263	1	0	0	50	8	8650439	0.229578	1
ITGA7	1746452	384	9	253315	75632	300672	2	0	0	4	0	1854115	0.229891	1
ANXA11	366637	626	7	105676	31262	197577	1	0	0	31	7	5129056	0.230705	1
ZNF528	548808	989	-53	133052	32509	81606	1	0	0	50	7	5533055	0.231002	1
IRS1	146164	493	-3	246297	78648	20010	1	0	0	49	4	9638730	0.231978	1
ZNF318	1262275	273	43	460462	137924	180699	1	0	0	19	1	3769014	0.232502	1
MYO7A	442776	450	42	468176	129688	292059	3	1	3	24	5	4112867	0.23288	1
ATP8B2	1695430	236	31	266771	73225	520173	1	0	0	50	4	9183169	0.233501	1
DUSP27	287664	611	-1	237800	66091	55767	1	0	0	50	4	8328858	0.234107	1
SOX6	126866	989	-18	181540	47879	266829	1	0	0	38	6	7313481	0.23429	1
MYH1	76487	723	-50	415425	104139	544185	1	0	0	36	1	8855034	0.234514	1
PAPSS2	379125	169	46	130065	35931	206886	1	0	0	6	0	897811	0.23539	1
MYT1L	54881	901	-24	253779	62292	249516	3	0	0	4	0	772821	0.236243	1
DGKZ	811789	212	44	262508	78793	288318	1	0	0	50	3	9535693	0.237261	1
BAI1	296361	567	25	323524	100253	192444	1	0	1	50	2	10634474	0.237883	1
GLIPR1	513848	606	-10	56376	15051	121452	1	0	0	4	0	373636	0.239022	1
N4BP3	821697	248	39	108112	35525	44196	1	0	1	19	1	2875321	0.244131	1
RIMBP3	616215	NaN	23	322828	105212	0	1	0	0	50	2	9556283	0.245131	1
TPR	271754	338	-19	504832	129746	833634	1	0	0	45	1	9889957	0.246178	1
C9orf131	782447	350	42	216427	67367	36888	1	0	0	50	8	9368624	0.246433	1
IQGAP3	2095354	166	39	341243	97759	607782	1	0	0	8	0	2252981	0.249495	1
CDH2	43239	931	-16	189022	52925	267786	1	0	0	49	8	8244323	0.250489	1
AMBRA1	880494	212	45	246036	75429	311634	1	0	0	50	6	9769317	0.252032	1
CBL	1172813	183	53	187804	54143	265698	1	0	0	50	10	9580266	0.253556	1
TET3	1029946	250	44	331325	104980	64989	1	1	0	50	4	10910177	0.253995	1
VCL	843223	125	52	235654	68063	346173	1	0	0	50	8	10626702	0.254394	1
NR3C2	73880	914	-15	202304	57565	134415	1	0	0	36	6	7081800	0.254421	1
SLC7A9	475532	451	-24	101587	29957	232116	1	0	0	7	0	1807918	0.257526	1
DIP2A	895243	477	47	329411	103066	387672	1	0	0	50	5	11966357	0.259344	1
TJP1	194015	515	-46	363341	102544	451008	1	0	0	50	3	9387590	0.261366	1
ROS1	168682	310	-18	495523	131921	715140	1	0	1	50	2	10194631	0.261505	1
NUP188	1517799	203	29	366821	105067	764295	1	0	0	28	0	5879315	0.263649	1
SND1	566402	650	22	191226	54549	504774	1	0	1	50	8	8517996	0.26435	1
PNPLA7	1453700	213	35	278719	83636	380712	1	0	1	50	7	12401212	0.264707	1
ROBO1	72749	790	-19	349508	98194	366705	1	0	0	50	2	7817211	0.264873	1
NEK1	245919	399	12	272600	67483	286230	1	0	0	50	9	11330677	0.265316	1
MAMDC4	1921909	176	44	234523	71717	295713	1	0	0	27	1	5190478	0.265677	1
CGN	1385164	176	31	247834	73370	285795	2	0	0	10	1	1929950	0.265928	1
COL1A2	461036	499	-14	279850	94685	766905	1	0	1	50	7	11215605	0.269136	1
TNN	169074	612	14	270135	75429	346434	1	0	0	12	1	2035597	0.269381	1
KCNH5	68312	704	-32	208278	56289	164778	1	0	0	50	7	7687001	0.270013	1
ATG2B	327434	501	14	438045	118842	621267	1	0	0	36	0	6417381	0.270107	1
LAMA3	317706	216	60	714966	196359	1284468	4	0	0	0	0	1480827	0.27079	1
APAF1	488214	461	11	268714	66323	479022	1	0	0	22	2	5343685	0.27116	1
MAP1A	794398	269	37	560106	172434	47763	1	0	0	50	0	8365079	0.271176	1
ITGAM	1163323	478	7	242353	69107	327468	1	0	0	30	1	4865736	0.271234	1
NLRP8	802494	561	-68	217587	59508	213672	1	0	0	50	7	8018558	0.271561	1
BRWD1	383347	235	30	511009	130877	578898	1	0	1	44	3	11737924	0.272584	1
ZNF91	410897	1524	-57	250473	61683	132066	1	1	0	50	8	8966597	0.273008	1
KRT38	1321356	424	-6	94047	27318	88740	1	0	0	23	5	3030906	0.277116	1
GLT1D1	34971	1008	-16	56492	15805	169650	1	0	0	9	0	920054	0.278298	1
GRM4	1013590	629	35	185455	55970	139722	1	0	0	50	7	7869382	0.278474	1
UROC1	289633	508	52	155150	44341	309024	1	0	1	17	2	3518309	0.280141	1
MED14	479033	NaN	63	302905	87290	313113	1	0	1	50	4	8104630	0.280355	1
PHLPP2	451025	366	17	272339	79315	321291	1	0	1	50	9	11067937	0.28078	1
LMTK2	457962	375	19	308647	88421	254127	1	0	0	50	6	10733248	0.281714	1
BIRC6	388754	517	24	1006590	286752	795093	1	0	1	28	3	7112076	0.281738	1
TRPC3	324047	634	-3	192560	52258	157209	1	0	0	50	7	7241880	0.283583	1
C20orf202	NaN	NaN	NaN	25172	7453	0	1	0	0	2	0	396517	0.286774	1
PPFIA2	20298	1132	-25	268337	70789	250038	1	0	4	15	4	2382234	0.287065	1
FLG	433645	548	21	818206	242672	41673	3	1	0	50	6	10017673	0.288698	1
FBXW9	1967616	218	15	93148	29957	91437	1	0	0	7	0	1763751	0.288844	1
CNTLN	31539	761	-22	304065	74472	344520	1	0	0	50	4	7287613	0.292052	1
JAK3	1216364	212	37	231420	70209	223155	1	0	0	50	5	7613863	0.29282	1
KIF13B	333305	417	42	383380	107213	440916	1	0	0	50	4	10497942	0.292882	1
NLRP12	783610	486	-58	223416	65424	143550	1	0	0	50	7	8095350	0.293112	1
AHI1	152087	422	29	262334	63916	267960	1	0	0	18	1	4081721	0.295795	1
IBTK	124946	466	-1	287564	75226	388107	1	0	0	18	1	4295915	0.296558	1
BUB1	NaN	NaN	NaN	233508	58290	376014	1	0	0	3	0	1183722	0.296822	1
ATP13A3	324325	269	27	262392	68643	459795	1	0	0	31	8	8954707	0.296946	1
RP1L1	99570	456	15	477079	150626	58725	1	0	0	50	1	8419222	0.298005	1
SPTBN1	714370	430	22	514489	132008	705483	1	0	0	50	2	10617799	0.301191	1
LILRA4	742939	507	-9	102225	30885	110316	1	1	0	16	4	2604316	0.302095	1
THADA	428893	408	38	412873	109997	364443	1	1	0	50	6	11605046	0.303101	1
PLEKHG4B	836250	543	14	259434	78648	242904	1	0	0	50	4	6953678	0.304709	1
ATP10B	170108	904	11	304877	84361	407508	1	0	0	23	0	4063509	0.306542	1
ALS2	438202	523	29	352727	98107	582813	1	1	0	35	2	6264841	0.307032	1
TAF1	729010	NaN	32	403564	103820	611349	1	0	1	50	4	9625361	0.308634	1
NFASC	388939	440	33	288811	80591	527568	1	0	1	50	5	8509760	0.309207	1
RFX7	204396	432	-2	298555	85550	97353	1	0	0	50	9	10613623	0.310236	1
MAN2A2	833957	291	42	237336	70557	343128	1	0	0	50	9	9571595	0.310697	1
CARD11	635400	558	24	242991	66468	382626	1	0	0	37	5	7296429	0.311598	1
CACNA1E	111356	832	10	476122	132617	728451	3	0	0	7	0	1791272	0.313659	1
KRTAP12-4	874480	461	25	22736	7105	5655	1	0	0	8	0	268076	0.316195	1
PRX	1008676	202	34	286926	101355	53157	1	0	0	50	4	7173846	0.317656	1
SLIT3	401911	706	20	321175	88769	612915	1	0	0	20	1	5602278	0.318065	1
ANKRD36	NaN	NaN	NaN	430302	102660	252996	1	1	1	28	2	7071418	0.322165	1
IGF1R	203046	470	-27	286462	77720	334776	1	0	0	50	8	10315329	0.322239	1
ABCA4	512482	370	-2	477340	133226	834765	1	0	0	40	2	8473858	0.32362	1
DDX11	335562	591	-4	210975	51939	310938	1	1	1	50	5	5687915	0.323935	1
MICAL2	319572	254	10	237046	65627	447615	1	0	0	22	2	4246354	0.330684	1
PLA2R1	260653	401	24	316941	75777	494508	1	0	0	17	0	3614473	0.331781	1
ATG2A	3218288	209	61	394342	125657	304761	1	0	1	50	4	9901702	0.332141	1
XDH	99156	725	18	281300	79228	643365	1	0	0	27	3	5433063	0.333166	1
ZNF646	1398193	247	40	367865	111244	21228	1	0	0	50	6	10431300	0.340264	1
F5	294416	415	11	466059	123018	437349	1	0	3	50	5	10272902	0.340465	1
CHD9	228561	675	-9	603664	161414	357831	1	0	0	43	2	9299894	0.341744	1
ARAP1	637045	234	54	299657	90538	446049	1	1	0	50	7	9543117	0.344668	1
NCAM2	14306	1515	-61	178698	45936	212541	2	0	0	1	0	300701	0.344984	1
STAG2	338292	NaN	7	276312	66381	462057	1	0	0	27	3	4668652	0.349787	1
LAMA4	131437	282	-7	397619	105937	726276	1	0	1	50	5	8887920	0.353646	1
COL15A1	199434	148	18	287506	89291	675903	1	0	0	6	0	1365668	0.354437	1
PLIN4	2111443	278	43	262769	93409	14790	1	0	0	35	3	5075609	0.355961	1
C2orf16	1192670	306	41	401476	116783	15486	1	0	0	50	7	10297407	0.357692	1
SF3B3	905402	131	40	253721	72877	514431	1	0	0	13	2	3861060	0.360864	1
ZNF433	975609	728	-8	142013	34945	32538	1	1	0	47	14	5492339	0.361599	1
ZNF423	105426	876	-16	268308	69861	147900	1	1	1	30	3	5265965	0.362826	1
COL4A5	118458	NaN	19	346318	112085	760206	2	0	0	4	0	1471315	0.367928	1
C17orf105	NaN	NaN	NaN	36250	8555	0	1	0	0	2	0	397619	0.368747	1
NPHP4	508577	370	13	292639	89900	282402	1	0	0	26	3	5786457	0.368764	1
CEP290	150984	429	-18	541865	123859	281358	1	0	0	50	3	8320680	0.36899	1
ITPR2	359658	548	22	577245	147465	988494	1	0	1	50	4	10458908	0.371423	1
MUC16	551668	537	-61	2847945	967701	1243404	7	3	2	42	5	7233122	0.371489	1
BPTF	772730	293	1	631910	173623	478761	1	0	0	17	1	3176631	0.373137	1
PCLO	42656	1075	-27	1044899	307081	244644	5	1	0	15	3	2970064	0.373804	1
BCOR	377184	NaN	42	357628	105560	134850	1	0	0	50	10	11796330	0.375574	1
SP4	105280	643	26	158166	48459	83520	1	0	1	16	5	3137278	0.375711	1
CACNA1F	724395	NaN	44	413801	119161	334428	1	0	1	50	6	9841498	0.384521	1
PCDHB16	915569	724	-11	152888	49909	22533	1	0	0	50	14	6457923	0.388413	1
XIRP2	7405	1014	-18	846481	217877	179307	2	0	2	42	5	6493680	0.390942	1
RERE	916698	436	27	319580	96715	582117	1	0	0	19	3	5721932	0.391294	1
ATM	415837	582	16	655313	164140	930030	1	0	2	45	3	9403250	0.393618	1
LIMCH1	319991	391	31	233334	61074	409596	2	0	0	5	1	1199817	0.395395	1
AEBP1	1151124	282	56	240990	68469	165300	1	0	0	18	1	3274854	0.398405	1
TBC1D8B	149206	NaN	19	244064	61045	348174	1	0	0	14	0	2115434	0.398945	1
DMBT1	335358	404	2	504571	143579	924201	1	0	0	32	2	7002833	0.398976	1
PCDHB6	915569	724	-11	156658	50837	13920	1	0	0	50	14	6457923	0.400162	1
ABCA13	93300	878	-11	1049075	277849	699306	1	0	0	50	2	12877334	0.401435	1
ITGB4	1885370	198	27	389789	113941	476238	1	1	1	50	6	9489032	0.406315	1
CELSR2	994135	287	31	587598	187224	417426	1	0	0	50	2	8977008	0.406879	1
MGAM	196155	846	-7	395734	105560	1084194	1	0	2	35	7	7955222	0.415999	1
ANK3	213806	634	-8	924085	262334	723666	1	0	1	50	2	11258989	0.417057	1
DHX9	673873	517	23	268018	73109	469887	2	0	0	6	0	1039534	0.419456	1
MYPN	407663	251	19	272629	78677	327207	1	0	0	10	2	3441749	0.420772	1
DOCK6	1691034	233	32	422356	128702	301716	1	0	0	50	5	8867823	0.423391	1
SDK1	48060	954	-23	454981	138185	754899	1	0	2	50	5	9457364	0.424392	1
SAMD9L	362550	625	8	329817	84216	13398	1	0	0	50	10	7979727	0.424693	1
CUL9	1308754	363	35	517940	153178	639624	2	0	0	9	0	2172680	0.424803	1
NSMAF	200152	574	17	210975	52635	531570	1	0	1	1	1	700785	0.427476	1
FAM21B	109302	804	30	533165	140911	4285185	1	0	0	0	0	4426096	0.428491	1
LRRK2	31336	994	12	539748	137460	725928	1	0	0	22	1	5182010	0.429376	1
USP19	1898051	203	36	271382	81229	308067	1	0	0	18	3	4033552	0.433072	1
MUC12	NaN	NaN	NaN	1032980	363544	43152	1	1	0	50	6	20293533	0.433695	1
ASAP1	264818	427	30	239366	65482	570720	1	0	0	6	3	3201948	0.435069	1
ZNF536	106911	926	-73	264103	76850	105966	1	0	0	34	6	5608774	0.438393	1
FLG2	387153	671	6	479573	145435	47415	1	1	0	50	5	7522397	0.441605	1
CEP164	440623	360	35	307458	84651	508689	1	0	0	7	0	2571314	0.443443	1
SPTBN2	1432488	187	46	490825	145754	523740	1	0	0	32	3	7766461	0.447106	1
NBEA	38939	1070	11	621325	167678	507297	1	0	0	50	3	7865148	0.448142	1
GTPBP1	1291659	272	73	136822	41876	203667	1	0	0	8	0	1320254	0.449359	1
PLB1	478034	172	32	318797	84883	962829	2	0	0	1	0	1187289	0.453645	1
MPND	2122615	220	27	104922	30624	88479	1	0	1	2	2	414207	0.458016	1
NUP214	759063	213	46	423110	134821	655719	1	0	0	17	1	3915203	0.458525	1
CYP3A43	1535089	438	36	108866	27202	228201	1	0	0	8	4	1408124	0.460086	1
CCDC108	872634	324	36	412119	114927	432999	1	0	0	20	1	4035553	0.460201	1
UHRF1BP1	1047481	242	24	298584	84477	364617	1	0	0	2	0	762381	0.482205	1
LLGL2	1907659	195	31	216137	64351	362181	1	0	0	13	1	2361064	0.485786	1
TRPA1	19123	936	29	241831	59537	377406	1	0	0	14	2	2278994	0.491854	1
NAT10	769733	358	33	216891	60639	494595	1	0	0	5	0	1573076	0.493696	1
CENPE	344088	569	3	587482	134618	624138	1	0	0	13	0	3643821	0.497894	1
DNAH12	455990	454	29	662563	168635	166605	1	0	0	25	0	4405941	0.498478	1
FAT2	731456	563	27	878468	264712	348348	1	0	0	44	1	7339958	0.499403	1
UTRN	183454	750	11	736774	185078	1219131	1	0	0	3	0	1777236	0.500781	1
HSPG2	481189	179	27	901233	278661	1092459	1	0	0	39	2	10538658	0.503412	1
MKI67	408820	641	-1	661983	192966	237336	1	1	0	50	4	7979669	0.505461	1
CCDC88A	621554	341	27	402143	97585	421950	1	0	0	18	1	3042825	0.50668	1
ATP7A	549429	NaN	19	309662	89755	514344	1	0	0	3	0	708238	0.508229	1
ADAM32	347510	612	-5	172028	41992	220023	1	0	0	14	3	1767115	0.508602	1
RTTN	64673	504	37	468640	129485	721230	1	0	0	11	0	2918299	0.515487	1
RYR3	140241	806	-13	1033908	273441	1153359	2	0	0	9	0	3353966	0.516526	1
TP53BP1	794398	368	43	411278	114376	493551	1	0	0	17	2	3629785	0.519158	1
CASC5	958415	139	47	497814	122757	364965	1	0	0	21	4	5210546	0.530157	1
CATSPERG	1467279	253	0	247341	65163	283881	1	0	0	17	1	2082461	0.531167	1
HTT	661693	464	41	654559	188732	1108293	1	0	0	2	0	1455191	0.53176	1
AKAP9	674222	611	16	835635	201405	734541	1	0	1	50	3	7712173	0.53479	1
ZNF236	124234	597	17	387440	104806	516258	1	0	0	19	1	3159956	0.537783	1
ZNF587	884988	781	-38	120524	30508	68991	1	0	0	7	0	714386	0.538822	1
ALK	202198	882	19	334341	98484	484329	1	2	2	32	6	4946530	0.542302	1
NBAS	186706	1405	10	501932	135082	875220	1	0	0	13	0	2937381	0.551326	1
SPTBN5	874211	259	40	747620	225388	375927	2	0	0	8	0	2411901	0.565169	1
INTS1	595899	243	38	449529	138678	318594	1	0	0	30	5	6235551	0.566358	1
RELN	291011	954	7	733874	191719	1072536	1	0	0	2	0	1450116	0.572015	1
CACNA1A	1604988	497	12	529018	151235	415773	1	0	0	11	0	3857522	0.572941	1
BAZ2B	351229	414	23	457939	120350	582813	1	0	0	11	0	2341083	0.582687	1
MEF2D	2141203	201	41	106633	33089	193923	1	0	0	4	0	679905	0.589311	1
IQGAP1	1142649	150	37	354206	91582	556191	1	0	0	3	1	2254199	0.590091	1
PHKA2	182760	NaN	35	261812	71920	599691	2	0	0	1	0	762613	0.590927	1
SCN8A	575393	464	27	415541	110548	461883	1	0	0	11	0	2293871	0.591371	1
ARFGEF2	808420	174	49	380538	98832	626661	1	0	0	13	1	2465232	0.595619	1
MUC2	1467711	466	43	578144	173536	316854	20	6	0	1	13	840768	0.596336	1
NIPBL	341972	479	11	597371	154483	726363	1	0	0	16	1	3597305	0.597395	1
NCOA2	265128	742	35	307603	82070	309024	1	0	0	11	1	1864033	0.602846	1
NUDT4	416655	419	18	38425	10469	52635	1	0	2	1	2	101558	0.610101	1
ANKRD11	1263742	322	40	545954	153178	138852	1	0	0	28	4	5921858	0.61104	1
NRCAM	441225	682	1	279763	73718	485721	1	0	0	5	0	1331042	0.626755	1
RYR1	1481209	353	17	1050815	300904	1372512	1	0	1	43	3	9733995	0.631129	1
TLN1	1062287	163	43	523624	159326	846945	1	0	0	13	0	2603069	0.63708	1
DOCK2	94542	680	33	398141	97672	912630	1	0	0	2	0	1785588	0.660462	1
AHNAK2	854493	205	30	1156839	358005	70818	1	1	0	50	4	8957926	0.660734	1
ARHGEF2	1880483	213	32	203551	61364	376971	1	0	0	10	2	1501707	0.664644	1
ZC3H13	576966	679	49	326395	87638	306588	1	0	0	9	0	1574323	0.665676	1
GNAS	1025539	416	11	311373	40977	238293	1	0	0	4	0	687445	0.67247	1
ABCB5	164218	648	4	267786	73167	356004	1	0	0	5	0	1073609	0.686271	1
NUP210L	2028800	184	37	394748	112027	846597	1	0	0	5	0	1499503	0.696275	1
PTPRK	107062	714	4	306327	81780	523044	1	0	0	5	0	1199672	0.70191	1
TPRX1	881316	336	39	78184	29870	9918	1	1	0	3	1	395647	0.707604	1
ZNF841	NaN	NaN	NaN	193720	49097	35409	1	0	1	4	1	844248	0.722344	1
COL11A1	37620	742	-20	390514	117740	897057	1	0	0	3	0	1373759	0.725841	1
COL12A1	359824	486	-8	639450	182874	1032081	1	0	0	5	0	2276645	0.731457	1
PARP1	805195	409	9	216253	56318	472323	1	0	0	1	0	819076	0.733263	1
USP48	510117	181	30	226316	53650	446049	1	0	1	2	1	944907	0.745783	1
ELL2	316216	247	51	134676	36453	189747	1	0	0	3	0	471308	0.746302	1
DTL	452008	399	15	153584	42079	287535	3	0	4	1	4	360818	0.764045	1
KRTAP5-4	NaN	NaN	NaN	46255	13688	26274	1	1	0	1	1	168287	0.764123	1
ASCC3	103404	825	2	472990	124700	667116	2	0	0	1	0	835171	0.765986	1
LRP1B	8988	1120	-11	993917	238003	1517280	1	1	0	14	2	4384742	0.768038	1
DYNC1H1	1456679	196	38	972718	266945	1108554	1	0	0	12	1	4160688	0.770452	1
SCUBE1	473937	440	30	210772	54839	285099	1	0	0	1	0	348812	0.771074	1
USP32	913326	361	6	341562	88827	668856	1	0	2	7	3	1683885	0.781562	1
CENPF	457503	186	-7	657691	161936	467538	1	0	0	2	0	1858900	0.788415	1
FASN	3850694	197	34	509240	161008	283794	1	1	0	24	5	3576744	0.809269	1
DLG1	751489	417	36	201811	52142	461622	1	0	0	1	0	564079	0.811293	1
POLR3F	414549	436	23	68846	16675	137025	1	1	0	1	1	230231	0.811818	1
TCHHL1	527465	349	35	185600	51301	51939	1	3	0	6	3	771139	0.813259	1
DMRT1	85434	622	8	76531	22475	85869	1	1	0	4	1	313374	0.815856	1
PKHD1	237026	946	0	846452	243310	1278552	1	0	0	3	0	2268003	0.82059	1
OBSCN	698626	316	9	1690381	530990	1299606	3	0	0	4	0	2480051	0.821062	1
NPC1L1	1577451	363	49	275616	86130	276747	1	0	0	4	0	822933	0.824183	1
HMCN1	260400	509	-19	1178038	329846	1914870	1	0	3	10	3	3590722	0.826819	1
MYO5C	534690	195	24	376797	92046	686691	1	0	0	4	0	1034778	0.831151	1
SLC9A4	184297	671	6	166054	46313	224634	1	2	0	2	3	723347	0.833205	1
PYROXD2	142644	581	4	121336	35960	267003	1	0	0	1	0	332079	0.840541	1
STAB2	907417	599	10	544910	144826	1299867	1	0	0	0	0	1444693	0.840545	1
ZMYM4	916800	406	19	330571	83984	529482	1	0	0	2	0	802691	0.841129	1
SF3B2	3581017	208	47	188993	52345	329295	1	0	0	2	0	522000	0.846833	1
SPEG	581956	335	35	647077	220661	543576	1	0	0	11	1	2426691	0.867541	1
DCHS2	63258	1024	3	744082	219443	341301	1	0	0	9	0	1861423	0.868119	1
SYNE1	79159	579	3	1876358	478384	2645757	2	0	3	9	3	4138648	0.875323	1
ATRX	548517	NaN	8	533803	128702	548013	1	0	0	2	0	1063546	0.889147	1
TRIM73	NaN	NaN	NaN	51997	14906	42021	1	2	0	1	2	185252	0.890266	1
MAGEA12	NaN	NaN	NaN	63452	19111	46545	1	2	0	1	2	193981	0.890544	1
FCGBP	1312608	522	29	1085760	337560	334950	2	0	0	9	1	2111867	0.891834	1
MAML2	272830	409	6	236466	66903	50634	1	3	0	4	3	371577	0.892847	1
RALY	873171	398	61	63568	19343	101181	2	3	0	1	3	153294	0.899201	1
LTBP2	782985	242	42	379726	107996	478239	2	0	0	0	0	586235	0.899307	1
VCX3A	41698	NaN	2	38599	10556	9396	1	1	0	1	1	113158	0.901405	1
IFITM3	1454043	344	48	27202	8294	44283	2	2	0	0	2	52577	0.907667	1
CHD6	378513	502	-1	568748	152656	748722	1	0	0	3	0	1149357	0.90785	1
DNAH17	999172	188	25	935192	257491	854514	1	0	0	7	0	2028260	0.919053	1
MYCBP2	236609	713	59	981708	268047	1221915	1	0	0	2	0	1756762	0.920275	1
PAPSS1	144822	679	4	131776	35351	187137	1	0	0	1	0	251604	0.920713	1
DNAH7	105357	518	-3	852252	220719	1016160	1	0	0	1	0	1470764	0.925881	1
KIAA1109	325000	770	8	1051598	284026	1217652	1	0	0	2	0	1589867	0.946157	1
ATXN2L	1146511	221	56	235480	73196	313896	1	0	4	3	4	761714	0.948328	1
DNAH2	2107779	232	25	928377	256737	1331535	1	0	0	0	0	1588272	0.951887	1
DNAH1	1095946	229	55	895433	244963	718185	1	0	0	4	0	1549760	0.95251	1
MDN1	372470	603	34	1178763	317202	1685712	1	0	1	0	1	2002914	0.963095	1
KRTAP5-5	NaN	NaN	NaN	48140	14152	28797	3	4	0	0	4	42949	0.966678	1
TDG	1190703	281	40	88479	21924	150075	1	1	2	0	3	171999	0.976799	1
DMKN	954618	367	35	122206	35090	220458	1	1	3	0	4	255548	0.977896	1
DUS3L	990266	225	26	133545	40890	103965	1	0	3	1	3	255055	0.983433	1
DNAH10	1032254	482	39	941891	252271	893664	1	0	0	0	0	1145935	0.983829	1
PGP	2179404	224	39	62727	21837	12615	1	0	1	1	1	120321	0.990349	1
ALG13	124127	NaN	20	255258	63336	282837	1	4	0	1	4	399388	0.993772	1
DSPP	500313	623	-7	290522	50692	59073	2	4	0	1	4	229535	0.994183	1
MDGA1	359430	461	50	195547	59537	166170	1	0	0	0	0	225707	0.994805	1
CCDC144NL	463169	398	-24	46371	12615	46284	1	0	2	0	2	58899	0.99503	1
CRIPAK	1018381	507	41	87580	29087	19923	5	2	0	0	2	49010	0.997205	1
TTN	172693	713	23	7553166	2142723	3951279	1	0	1	4	1	6917428	0.997458	1
CCDC155	2178574	290	37	118697	34858	138939	1	0	7	1	7	206219	0.997728	1
PLEC	2478735	247	25	980693	313693	281445	1	0	0	1	0	828733	0.998357	1
ZBTB4	1906324	206	33	195373	69977	42108	1	0	4	2	4	222430	0.999495	1
NACAD	NaN	NaN	NaN	305109	105444	0	1	3	0	1	3	233769	0.999912	1
KRTAP10-4	860604	461	30	81519	23577	20445	1	1	0	0	1	44022	0.999978	1
KRTAP4-12	832368	459	-9	41818	11078	12093	1	2	0	0	2	23171	0.999997	1
ZNF135	1187584	694	-42	150858	38802	63510	1	2	3	0	5	102312	0.999999	1
EPPK1	2376841	247	22	470873	161182	4002	4	5	0	1	5	257114	0.999999	1
MUC6	1429028	466	43	488302	159848	190530	2	7	0	0	7	350378	0.999999	1
KRTAP4-9	NaN	NaN	NaN	43761	11310	2697	3	3	0	0	3	14007	1	1
A1BG	1621097	406	-25	99702	32364	95961	0	0	0	50	5	7344279	1	1
A1CF	113129	613	19	132936	37410	223329	0	0	0	4	0	1421986	1	1
A2BP1	2474	1138	-47	99006	26187	334167	0	0	0	8	0	1261587	1	1
A2LD1	NaN	NaN	NaN	30218	10324	0	0	0	0	3	0	759742	1	1
A2M	348389	364	17	310213	86942	390630	0	0	0	50	5	12827744	1	1
A2ML1	300254	407	12	307400	84622	647193	0	0	0	50	5	10785738	1	1
A4GALT	808038	168	72	70151	22591	6351	0	0	0	50	7	8096510	1	1
A4GNT	190056	464	9	70325	19372	40107	0	0	0	50	1	10419700	1	1
AACS	894670	306	13	143840	37729	295278	0	0	0	18	3	3660844	1	1
AADAC	200470	526	2	82882	23084	73167	0	0	0	41	4	8353682	1	1
AADACL2	91028	611	-5	83549	22765	75255	0	0	0	50	4	12260678	1	1
AADACL3	145424	454	23	72935	20242	88218	0	0	0	50	4	8858079	1	1
AADACL4	145424	454	23	82969	24563	82128	0	0	0	50	4	8858079	1	1
AADAT	132912	831	-13	92365	23345	202014	0	0	0	50	3	10226647	1	1
AAGAB	312039	320	45	68063	17545	183570	0	0	0	50	3	9903616	1	1
AAK1	639466	309	35	200564	57478	309285	0	0	0	50	5	10555420	1	1
AAMP	730654	197	33	91524	25665	241164	0	0	0	50	2	9063196	1	1
AANAT	1202221	197	29	50924	16153	32190	0	0	0	50	2	8157932	1	1
AARS	1335968	139	42	202623	57246	320334	0	0	0	50	2	10323188	1	1
AARS2	1037256	312	54	200100	64728	331905	0	0	0	38	5	6778489	1	1
AARSD1	1507064	201	26	128209	34481	286404	0	0	0	50	3	8882816	1	1
AASDH	639545	594	5	228897	62814	202101	0	0	0	50	1	10594773	1	1
AASDHPPT	86519	753	-16	65772	16878	89871	0	0	0	50	3	9744000	1	1
AASS	57655	988	-13	196968	52983	374013	0	0	0	19	5	5201991	1	1
AATF	668463	384	16	119828	30421	197838	0	0	0	50	3	9076913	1	1
AATK	1737949	243	22	273122	90451	31494	0	0	0	50	2	8891168	1	1
ABAT	402778	358	-10	107880	28101	264306	0	0	0	50	10	11402481	1	1
ABCA1	195112	637	-18	476876	130558	913326	0	0	0	16	0	3748569	1	1
ABCA10	137274	415	-43	332050	83462	611088	0	1	0	50	7	8828064	1	1
ABCA12	526764	857	9	550826	147349	865998	0	0	0	50	0	9784658	1	1
ABCA3	2220466	233	46	351538	103907	494508	0	0	0	12	1	2408189	1	1
ABCA5	52620	314	-50	353133	88914	525741	0	0	1	50	6	8816406	1	1
ABCA6	240031	493	-39	347275	88247	589338	0	0	0	4	0	1402005	1	1
ABCA7	2387949	206	26	433550	142477	493290	0	0	0	25	0	4793294	1	1
ABCA8	295848	637	-41	337125	88653	631359	0	0	0	10	1	2281198	1	1
ABCA9	263023	602	-42	346231	91118	654501	0	0	1	50	6	9612543	1	1
ABCB1	287293	822	0	268859	74878	593253	0	0	2	50	5	9414212	1	1
ABCB10	255826	277	20	148074	49155	223590	0	0	0	50	10	9618285	1	1
ABCB11	223582	560	1	277965	76473	365139	0	0	0	50	4	8483834	1	1
ABCB4	225315	837	8	270193	75284	462318	0	0	0	50	2	8785492	1	1
ABCB6	773232	177	36	172463	53824	279966	0	0	0	50	4	9305259	1	1
ABCB7	183021	NaN	-5	157673	44689	186441	0	0	0	40	9	9894510	1	1
ABCB8	622098	373	41	144826	48227	240990	0	0	0	50	6	9495963	1	1
ABCB9	1093113	196	47	155498	48517	149118	0	0	0	50	6	9311639	1	1
ABCC1	409366	264	33	318710	91582	533919	0	0	0	13	1	2812188	1	1
ABCC10	1270265	230	49	289710	99267	310677	0	0	0	13	0	3649795	1	1
ABCC11	216539	578	-22	288898	82157	454749	0	0	0	20	4	3875386	1	1
ABCC12	229669	628	-27	284664	80040	522435	0	0	0	14	0	3358374	1	1
ABCC2	1035115	171	30	323031	91263	639015	0	0	0	12	1	2323190	1	1
ABCC3	1585602	196	18	318507	98049	460926	0	0	0	6	1	2087333	1	1
ABCC4	200377	596	30	282402	78213	472410	0	0	2	50	5	11389692	1	1
ABCC5	1425631	375	43	302412	86652	524349	0	0	0	15	0	3318557	1	1
ABCC6	385823	188	23	310793	99238	364704	0	0	0	50	3	10475003	1	1
ABCC8	454503	598	14	329034	97092	602997	0	0	0	30	6	7095546	1	1
ABCC9	529911	984	-17	337212	92568	675903	0	0	0	50	0	8384741	1	1
ABCD1	1910154	NaN	37	149031	48807	82650	0	0	0	50	6	9034486	1	1
ABCD2	70113	596	-16	153874	42659	164778	0	0	0	50	3	9055221	1	1
ABCD3	459824	348	-8	144768	37845	294843	0	0	0	34	7	9152748	1	1
ABCD4	652027	358	47	128731	35960	269874	0	0	0	50	2	9435092	1	1
ABCE1	189309	1139	32	129862	32915	238032	0	0	0	50	5	10363585	1	1
ABCF1	2080582	271	32	182439	46893	342780	0	0	0	50	2	9190709	1	1
ABCF2	610106	290	32	135227	35902	274398	0	0	0	50	2	10819842	1	1
ABCF3	1460188	257	49	149669	42601	262218	0	0	1	50	6	8323841	1	1
ABCG1	289449	464	75	152511	44370	269700	0	0	0	50	2	7033892	1	1
ABCG2	432576	209	-7	138649	37787	246993	0	0	4	0	4	284780	1	1
ABCG8	501561	480	30	140302	39962	221502	0	0	1	50	5	11564098	1	1
ABHD1	1214097	238	50	83549	25549	119973	0	0	0	50	2	11469819	1	1
ABHD10	239044	250	10	63539	18154	66990	0	0	0	50	5	9720075	1	1
ABHD11	1082063	214	54	82186	25781	67599	0	0	0	50	7	10867750	1	1
ABHD12	608597	348	-3	89001	24534	310416	0	0	0	50	3	10140430	1	1
ABHD12B	411016	431	41	63481	16559	204102	0	0	0	50	9	10235927	1	1
ABHD13	71759	952	-32	69049	19517	10353	0	0	0	50	2	5684522	1	1
ABHD14A	1045639	224	36	53795	18589	47241	0	0	0	50	0	6783796	1	1
ABHD14B	1045639	224	36	42195	13920	51243	0	0	0	50	0	6783796	1	1
ABHD2	639252	388	22	90161	24157	294495	0	0	0	50	4	12608620	1	1
ABHD3	269726	244	57	86014	23780	132849	0	0	0	50	2	10457748	1	1
ABHD4	975314	380	49	71369	20416	87522	0	0	0	1	0	147755	1	1
ABHD5	103561	437	33	73225	20213	114231	0	0	0	50	4	11899077	1	1
ABHD6	611196	221	43	71630	19372	135024	0	0	0	50	2	9799071	1	1
ABHD8	842088	211	43	87696	28536	60465	0	0	0	50	6	8237160	1	1
ABI1	342602	447	30	109359	32103	212541	0	0	0	50	7	10739686	1	1
ABI2	415048	298	23	99122	28246	147987	0	0	0	50	3	10696012	1	1
ABI3	816202	346	24	73921	24302	86478	0	0	0	50	0	10657703	1	1
ABI3BP	459170	548	-1	230463	62379	386019	0	0	0	50	3	10115693	1	1
ABL1	505506	211	29	238815	72036	212454	0	0	0	23	2	4108720	1	1
ABL2	328468	301	6	251662	74762	387498	0	0	0	50	0	9413168	1	1
ABLIM1	267957	257	13	177509	46690	490419	0	0	0	5	0	1195496	1	1
ABLIM3	339889	423	17	148770	37758	421515	0	0	0	36	5	9084047	1	1
ABO	1865433	416	45	73109	21721	58899	0	0	0	50	2	6896635	1	1
ABP1	763140	604	19	151902	45936	71166	0	0	0	50	5	9216287	1	1
ABR	1346718	270	22	192212	51997	294147	0	0	0	50	0	7077305	1	1
ABRA	113560	708	18	78532	21692	49764	0	0	0	50	7	9489844	1	1
ABT1	411992	498	24	55158	16965	39063	0	0	0	50	8	11030121	1	1
ABTB1	679358	336	45	100021	29000	141984	0	0	0	50	2	10058853	1	1
ABTB2	769733	368	32	174696	50112	235074	0	0	0	23	1	5571045	1	1
ACAA1	302137	411	32	87725	27028	179655	0	0	0	50	11	10935320	1	1
ACAA2	290591	530	35	83143	23867	167997	0	0	0	39	4	5627827	1	1
ACACA	526151	346	13	507326	138823	1404876	0	0	0	7	0	2680267	1	1
ACACB	528828	519	29	514344	145377	855906	0	0	0	4	0	1466066	1	1
ACAD10	599161	203	33	226345	65714	407421	0	0	0	50	2	8401271	1	1
ACAD11	210777	598	19	166402	44051	315636	0	0	0	26	1	4233884	1	1
ACAD9	1117839	382	54	131080	37178	309807	0	0	0	50	7	9039155	1	1
ACADL	190249	696	2	91350	24621	159906	0	0	0	50	3	9780453	1	1
ACADM	152734	578	-13	91176	23838	312591	0	0	0	50	3	11601073	1	1
ACADS	1741363	349	42	85550	25375	110925	0	0	0	50	4	7359243	1	1
ACADSB	256010	673	17	91901	24592	166692	0	0	0	50	5	7758457	1	1
ACADVL	1782958	316	21	137547	40455	217239	0	0	0	50	3	6564266	1	1
ACAN	561599	560	-1	499757	166750	151815	0	0	0	50	3	12030418	1	1
ACAP1	1911735	206	36	154831	46052	262131	0	0	0	27	4	5027237	1	1
ACAP2	431673	561	43	169766	41209	333819	0	0	0	7	3	1910810	1	1
ACAP3	1744013	273	28	176059	50054	157905	0	0	1	50	3	8370850	1	1
ACAT1	417904	695	19	90132	25578	192357	0	0	0	50	9	14380781	1	1
ACAT2	648197	420	22	82505	24157	159036	0	0	0	50	9	12167327	1	1
ACBD3	756400	214	24	110577	30102	167823	0	0	0	50	5	10331221	1	1
ACBD4	806811	207	32	82244	12760	118494	0	0	0	50	4	7688277	1	1
ACBD5	383472	555	36	113767	27695	192879	0	0	0	50	1	8900042	1	1
ACBD6	543108	445	12	60204	16095	220980	0	0	0	50	5	10590220	1	1
ACBD7	254900	620	21	19778	4669	52374	0	0	0	50	2	8122842	1	1
ACCN1	34504	1007	-15	153555	45240	363399	0	0	0	7	0	852832	1	1
ACCN2	1003045	211	56	121162	32741	171303	0	0	0	50	4	9758268	1	1
ACCN3	622098	373	41	119683	32828	116754	0	0	0	50	6	9495963	1	1
ACCN4	554323	403	33	134705	42514	114318	0	0	0	50	10	11373133	1	1
ACCN5	43787	643	-2	108286	27086	156252	0	0	0	50	7	10406476	1	1
ACCS	345807	680	3	106372	29348	203319	0	1	0	3	1	1242563	1	1
ACCSL	389604	680	1	120901	32480	259086	0	0	0	3	1	1236966	1	1
ACD	1065785	147	41	110722	36830	173217	0	0	0	50	4	13199060	1	1
ACE	874574	267	-20	287970	79431	337908	0	0	0	50	1	8573589	1	1
ACE2	179295	NaN	32	173681	42688	372360	0	0	0	50	2	11535011	1	1
ACER1	943949	407	31	56318	14761	68295	0	0	0	50	10	8776154	1	1
ACER2	496889	421	24	58029	15747	115710	0	0	0	50	7	12020587	1	1
ACER3	279729	351	36	58841	14587	179307	0	0	0	50	3	10088810	1	1
ACHE	1339207	433	48	129717	43761	33495	0	0	0	50	17	9691626	1	1
ACIN1	1261207	185	41	285476	84013	350436	0	0	0	50	3	10524854	1	1
ACLY	1857838	191	33	232435	64931	495900	0	0	0	6	0	1905416	1	1
ACMSD	275440	496	15	72906	18357	182004	0	0	0	38	4	5354357	1	1
ACN9	146007	987	-9	26216	7018	31233	0	0	0	50	3	8231157	1	1
ACO1	290567	424	-18	187601	51649	374274	0	0	0	50	3	8510340	1	1
ACO2	1474160	162	69	162893	47038	345042	0	0	0	12	1	1799624	1	1
ACOT1	NaN	NaN	NaN	83317	27521	26100	0	0	0	50	5	19940458	1	1
ACOT11	688014	415	18	139519	39005	354612	0	0	0	40	3	9322224	1	1
ACOT12	114956	831	16	118436	31726	258825	0	0	0	50	3	8000143	1	1
ACOT13	421216	362	24	29928	8787	77604	0	0	0	50	6	10836691	1	1
ACOT2	606300	169	39	95526	31494	58725	0	0	0	50	0	9726397	1	1
ACOT6	606300	169	39	43123	11687	49590	0	0	0	50	0	9726397	1	1
ACOT7	643590	176	26	96396	28101	140070	0	0	0	50	4	8678279	1	1
ACOT8	742720	180	48	67541	19024	104487	0	0	0	50	5	7722178	1	1
ACOT9	473183	NaN	48	98542	23867	243948	0	0	0	50	2	9451564	1	1
ACOX1	1667990	194	22	151119	40629	236292	0	0	0	50	5	10586508	1	1
ACOX2	551037	265	33	142709	40339	246558	0	0	0	50	2	10030578	1	1
ACOX3	138504	332	47	146943	41934	286491	0	0	1	50	3	9615385	1	1
ACOXL	NaN	NaN	NaN	123511	34046	419253	0	0	3	5	3	1690613	1	1
ACP1	304765	624	-18	47096	9802	92220	0	0	0	50	4	8627732	1	1
ACP2	1274054	198	38	90335	26506	147639	0	0	0	50	2	8451644	1	1
ACP5	1152381	272	31	65801	20503	46371	0	0	0	50	3	8591018	1	1
ACP6	NaN	NaN	NaN	90596	24679	154512	0	0	0	50	5	20066028	1	1
ACPL2	333903	352	22	99847	27434	104139	0	0	0	50	3	11089223	1	1
ACPP	210154	765	13	91060	23780	189486	0	0	0	50	3	9597086	1	1
ACPT	652250	593	27	85376	29725	91350	0	0	0	50	3	8345272	1	1
ACR	669934	295	41	85086	26796	59856	0	0	0	50	7	9719785	1	1
ACRBP	2816983	210	61	113912	31378	149727	0	0	1	50	5	10694794	1	1
ACRC	848605	NaN	39	149147	35641	124584	0	0	0	50	3	7231179	1	1
ACRV1	564542	595	13	56463	14007	101007	0	0	0	50	4	10830659	1	1
ACSBG1	421357	314	52	151612	42311	178785	0	0	0	11	0	2217601	1	1
ACSBG2	1332100	417	40	142216	36743	232203	0	0	0	44	2	8407506	1	1
ACSF2	1332860	200	23	129572	36424	286578	0	0	0	50	4	10142982	1	1
ACSF3	1277584	239	40	117305	36424	147900	0	0	0	50	4	9500545	1	1
ACSL1	311713	515	30	149002	40397	350436	0	0	0	0	0	390833	1	1
ACSL3	261505	361	14	152540	40513	222372	0	0	0	50	7	10169575	1	1
ACSL4	209488	NaN	44	150858	39498	227766	0	0	0	50	3	10723678	1	1
ACSL5	184750	409	-4	157876	42224	402027	0	0	0	11	0	2533498	1	1
ACSM1	175989	641	11	121539	33669	262653	0	0	0	50	5	10305266	1	1
ACSM2A	181483	823	6	121510	33872	262218	0	0	1	50	3	8739701	1	1
ACSM2B	166410	726	-6	121568	33814	274137	0	0	0	50	5	9960804	1	1
ACSM3	211686	580	23	135691	36395	230724	0	0	1	50	1	8771485	1	1
ACSM4	1157790	439	27	122554	33263	119538	0	0	0	33	0	6402823	1	1
ACSM5	181483	823	6	120872	35032	203406	0	0	0	24	2	4342518	1	1
ACSS1	572146	563	-18	142506	42108	225852	0	0	0	50	7	10142808	1	1
ACSS2	1004645	205	44	151670	41209	328860	0	0	0	50	4	10775414	1	1
ACSS3	26211	1037	-20	143376	41325	223155	0	0	0	50	6	8145839	1	1
ACTA1	243405	361	29	78793	21953	57072	0	0	1	10	2	1773640	1	1
ACTA2	181406	267	30	79721	21721	217587	0	0	0	50	2	8324015	1	1
ACTB	1906749	195	34	77488	22388	75864	0	0	1	24	7	4145231	1	1
ACTBL2	160055	456	3	76038	22533	17835	0	0	0	50	10	8493520	1	1
ACTC1	521214	306	-1	78619	22127	98571	0	0	0	50	4	12272510	1	1
ACTG1	3582152	268	26	77314	22562	65337	0	0	0	50	8	6783158	1	1
ACTG2	1036341	284	45	79547	21808	132675	0	0	0	50	4	10781504	1	1
ACTL6A	399933	477	11	93467	23635	205755	0	0	0	50	3	10545589	1	1
ACTL6B	1884430	247	60	91031	24940	141897	0	0	0	50	6	15958584	1	1
ACTL7A	336944	471	9	87667	26129	15486	0	0	0	50	3	10846232	1	1
ACTL7B	336944	471	9	83085	25839	13398	0	0	0	50	3	10846232	1	1
ACTL8	249962	416	27	74095	22388	19749	0	0	0	50	6	10732088	1	1
ACTL9	536422	487	-47	80997	28014	12528	0	0	0	50	7	9966401	1	1
ACTN1	609757	344	44	195170	50953	390282	0	0	0	50	4	10331308	1	1
ACTN2	427180	682	-10	191835	48720	352872	0	0	0	26	2	4994409	1	1
ACTN3	1343990	194	62	190182	52374	179655	0	0	0	50	4	8930608	1	1
ACTN4	1596646	322	36	194967	50199	234813	0	0	0	29	3	4750490	1	1
ACTR10	291132	545	21	88798	24563	179394	0	0	0	50	7	9834509	1	1
ACTR1A	871726	178	41	79460	22417	213150	0	0	0	50	4	9568869	1	1
ACTR1B	362146	520	25	78967	22910	152772	0	0	0	50	6	11416807	1	1
ACTR2	606183	343	31	84680	22852	183222	0	0	1	50	6	12185916	1	1
ACTR3	402980	629	15	89697	23490	158688	0	0	1	50	5	10943846	1	1
ACTR3B	190917	535	5	89465	23722	185571	0	0	0	24	1	5164407	1	1
ACTR3C	NaN	NaN	NaN	45443	12064	90741	0	0	0	50	5	19989642	1	1
ACTR6	184664	650	9	86681	20590	171129	0	0	0	50	5	11771419	1	1
ACTRT1	938	NaN	-35	75980	22417	18792	0	0	0	50	3	7340770	1	1
ACTRT2	308009	634	19	75632	23200	19401	0	0	0	50	8	9106087	1	1
ACVR1C	79510	911	7	103066	28652	151728	0	0	0	46	5	6357641	1	1
ACVR2A	90992	951	-2	109649	27985	182700	0	0	0	50	3	9810874	1	1
ACVRL1	493265	371	27	103965	30711	97266	0	0	0	50	4	8567528	1	1
ACY1	1045639	224	36	87290	24331	157209	0	0	0	50	0	6783796	1	1
ACY3	1408104	424	60	65163	20445	61248	0	0	0	50	3	7820575	1	1
ACYP1	919043	222	47	27376	6641	36366	0	0	0	50	4	10846638	1	1
ACYP2	619188	448	11	21663	5481	67512	0	0	0	50	3	9707576	1	1
ADA	801801	171	42	77923	20909	157035	0	0	0	50	4	8340806	1	1
ADAD1	227942	612	-14	122670	31929	167301	0	0	0	50	4	9178239	1	1
ADAD2	582429	364	12	133284	44022	88827	0	0	0	50	6	11188722	1	1
ADAL	823006	415	50	78677	19981	159297	0	0	0	44	5	10368776	1	1
ADAM10	506165	386	31	160950	39759	352524	0	0	0	0	0	392283	1	1
ADAM11	1224408	175	31	163618	46400	285969	0	0	0	50	3	8337094	1	1
ADAM12	214443	485	-29	198534	55854	340779	0	0	0	50	3	9633104	1	1
ADAM15	1696720	214	44	180583	52751	310242	0	0	0	50	5	8362614	1	1
ADAM17	691902	278	38	178089	43500	298149	0	0	0	50	10	10699057	1	1
ADAM18	175645	764	4	161211	38715	245862	0	0	0	5	0	1262051	1	1
ADAM19	261911	1079	45	193720	53969	321726	0	0	0	14	2	2745952	1	1
ADAM2	12694	576	-2	161095	38135	256215	0	0	0	29	3	6044238	1	1
ADAM21	423685	706	22	148538	40165	28971	0	0	0	50	6	12041786	1	1
ADAM22	178742	722	17	204595	51011	516345	0	0	0	2	0	717895	1	1
ADAM23	290387	726	16	180322	45791	411162	0	0	0	13	1	2614118	1	1
ADAM28	55817	565	5	173826	41238	364443	0	0	1	22	6	6058999	1	1
ADAM29	49942	889	-36	169882	44399	25317	0	0	0	50	2	5842891	1	1
ADAM30	390094	560	9	162458	43993	18096	0	0	0	50	4	9370538	1	1
ADAM33	942842	353	32	169563	50373	158427	0	0	0	50	12	9261904	1	1
ADAM7	56052	741	6	164894	39556	350436	0	0	0	31	1	5655116	1	1
ADAM8	339279	452	-12	178060	38135	142071	0	0	1	39	2	6561685	1	1
ADAM9	389317	428	22	176059	45443	386193	0	0	0	12	1	2109576	1	1
ADAMDEC1	57540	741	5	101326	26129	202362	0	0	0	29	1	5470241	1	1
ADAMTS1	33367	441	-72	198911	56521	128151	0	0	0	23	1	2275543	1	1
ADAMTS10	622624	214	-14	228984	67512	212454	0	0	0	50	5	11431597	1	1
ADAMTS12	373086	875	7	334660	89813	462579	0	0	0	50	3	9386981	1	1
ADAMTS13	1843278	263	33	292900	89552	343041	0	0	0	43	1	7547975	1	1
ADAMTS14	546305	566	37	253750	73805	280488	0	0	0	14	0	3380298	1	1
ADAMTS15	686411	396	0	190298	60349	122757	0	0	0	50	4	8692750	1	1
ADAMTS17	143599	755	-36	227766	65772	340605	0	0	0	6	1	2048763	1	1
ADAMTS19	38096	1075	-16	254533	68411	364791	0	1	0	50	7	6994191	1	1
ADAMTS2	1496298	677	-4	256476	73689	267873	0	0	0	6	1	935047	1	1
ADAMTS20	126632	906	-21	409944	101964	361572	0	0	0	39	1	7107871	1	1
ADAMTS3	70065	633	-15	256302	65946	387498	0	0	0	50	3	10085881	1	1
ADAMTS4	728669	234	37	167156	54346	162255	0	0	0	50	3	10084170	1	1
ADAMTS6	275284	480	5	239627	60175	432129	0	0	0	42	6	10320839	1	1
ADAMTS8	693280	382	-6	179162	55912	128586	0	0	0	50	4	8807706	1	1
ADAMTS9	90552	783	-10	412090	106952	622137	0	0	0	19	0	2836548	1	1
ADAMTSL1	313133	527	-18	363776	106285	409596	0	0	0	50	6	11591503	1	1
ADAMTSL2	1869593	315	35	199462	54926	125193	0	0	0	50	2	9792836	1	1
ADAMTSL3	112410	888	-7	355946	95758	482328	0	0	0	50	0	12321781	1	1
ADAMTSL4	1475649	152	31	221792	71224	220023	0	0	0	50	2	9394260	1	1
ADAMTSL5	2122824	221	35	96860	29812	49503	0	0	0	50	3	6544778	1	1
ADAP1	737267	310	41	80214	21141	85086	0	0	0	50	5	8680251	1	1
ADAP2	594135	209	20	81867	21315	156948	0	0	0	50	2	7711274	1	1
ADAR	1927515	403	36	253924	71195	313026	0	0	0	41	2	7431105	1	1
ADARB1	596496	250	42	152714	45385	168432	0	0	0	41	3	7045231	1	1
ADARB2	284080	633	8	147465	48807	156426	0	0	0	50	2	9260280	1	1
ADAT1	449343	354	18	105792	28623	200796	0	0	0	50	9	11595041	1	1
ADAT2	299410	495	7	41267	10759	157296	0	0	0	50	4	10091275	1	1
ADAT3	NaN	NaN	NaN	67454	24418	0	0	0	0	28	0	6740180	1	1
ADC	756118	264	21	95642	27811	170868	0	0	0	50	1	9520439	1	1
ADCK1	427928	517	24	109504	30740	176523	0	0	0	50	4	10709294	1	1
ADCK4	1022809	201	31	113129	33988	188007	0	0	0	50	3	7579121	1	1
ADCK5	2284602	200	32	119944	36743	52113	0	0	0	50	3	8194733	1	1
ADCY1	287931	686	11	227592	71514	325989	0	3	0	21	3	3216361	1	1
ADCY10	534611	238	13	347043	84564	642756	0	0	1	32	10	7697064	1	1
ADCY2	60911	1014	-22	230260	63278	478935	0	0	0	18	5	5117050	1	1
ADCY3	284877	296	37	237858	68121	341649	0	0	0	44	1	9117629	1	1
ADCY4	906124	173	39	221357	68701	342084	0	0	0	50	4	9976174	1	1
ADCY5	372027	458	42	258970	77546	301977	0	0	0	50	6	9699485	1	1
ADCY6	1715886	328	38	239743	72674	285360	0	0	0	32	3	5681564	1	1
ADCY7	304156	520	21	223735	66758	351132	0	0	0	50	2	10742441	1	1
ADCY8	45406	771	-7	256795	76067	309981	0	0	1	50	7	10171054	1	1
ADCY9	740126	140	19	276225	80649	135198	0	0	0	50	1	8903725	1	1
ADCYAP1	272034	531	-13	36453	11223	41499	0	0	0	50	3	9563388	1	1
ADCYAP1R1	364216	631	7	101442	26361	272745	0	0	0	27	7	4370126	1	1
ADD1	669373	264	45	163067	45820	262305	0	0	0	50	6	9249695	1	1
ADD2	659649	592	24	170085	44283	241512	0	0	0	50	8	9405599	1	1
ADD3	349258	424	3	149321	40078	239076	0	0	0	50	3	11065617	1	1
ADH1A	250334	786	3	78938	22156	176175	0	0	0	50	5	10397805	1	1
ADH1B	332785	854	8	78358	22736	180699	0	0	0	50	0	8119449	1	1
ADH1C	332785	854	8	78474	22620	160950	0	0	0	50	0	8119449	1	1
ADH5	192327	549	11	78764	22069	117972	0	0	0	50	3	10859659	1	1
ADH6	167884	786	-3	79170	22098	162603	0	0	0	50	5	9874297	1	1
ADH7	332944	854	12	86797	24128	132849	0	0	0	50	1	6204927	1	1
ADHFE1	259302	268	12	97788	29058	303021	0	0	0	0	0	332079	1	1
ADI1	254699	390	16	38570	9628	53244	0	0	0	50	3	9300532	1	1
ADIG	525955	539	39	17516	4147	16878	0	0	0	36	6	6906292	1	1
ADIPOQ	449980	384	25	49793	14848	27057	0	0	0	50	10	11237036	1	1
ADIPOR1	421206	389	30	78271	22301	130848	0	0	0	50	3	9929658	1	1
ADIPOR2	259057	403	29	81548	21895	202275	0	0	0	42	14	12526550	1	1
ADK	622159	598	40	79982	19807	338256	0	0	0	50	9	11192637	1	1
ADM	860704	273	12	37729	11861	35322	0	0	0	50	10	10984214	1	1
ADM2	1075525	207	42	28826	10411	0	0	0	0	36	0	5071346	1	1
ADNP	386595	367	36	228636	60291	120147	0	0	0	50	4	12403213	1	1
ADNP2	477656	572	4	226722	69774	31320	0	0	0	50	4	11270183	1	1
ADO	176901	852	32	53012	17719	0	0	0	0	4	0	1040230	1	1
ADORA1	469029	453	37	65685	20358	36627	0	0	0	50	4	8500654	1	1
ADORA2A	611616	186	54	81664	26477	21315	0	0	0	50	6	8785144	1	1
ADORA2B	931951	350	-33	66062	21199	18618	0	0	0	50	3	9331301	1	1
ADORA3	374092	330	27	121075	34133	135111	0	0	0	50	4	10010771	1	1
ADPGK	1106545	526	43	101036	30943	116493	0	0	0	2	0	293509	1	1
ADPRH	289679	595	40	73776	20706	66816	0	0	0	50	1	8471654	1	1
ADPRHL1	808201	223	49	74733	20184	97005	0	0	1	35	3	5142367	1	1
ADPRHL2	853740	282	27	74327	22591	120321	0	0	0	50	3	9553702	1	1
ADRA1A	259233	692	3	112810	34220	79779	0	0	0	50	4	10834139	1	1
ADRA1B	206270	458	31	102312	34017	85869	0	0	0	50	4	12018644	1	1
ADRA1D	805921	428	14	110925	39150	20967	0	0	0	50	3	7640427	1	1
ADRA2A	285613	547	-1	90480	31146	8961	0	0	0	50	1	8355973	1	1
ADRA2B	792336	366	41	87754	29174	3828	0	0	0	50	7	9851996	1	1
ADRA2C	326572	592	36	88769	32248	5568	0	0	0	50	4	10299031	1	1
ADRB1	272214	502	25	91408	33524	0	0	0	0	50	5	11568564	1	1
ADRB2	298390	408	22	83723	24331	14703	0	0	0	50	3	11061876	1	1
ADRB3	672861	356	25	77430	29667	14007	0	0	0	50	5	8992233	1	1
ADRBK1	1369264	177	44	148480	38570	256215	0	0	0	50	4	10222181	1	1
ADRBK2	149272	580	-13	151061	35728	462057	0	0	0	50	3	11242894	1	1
ADRM1	990360	252	9	84303	25404	92307	0	0	0	50	6	8118144	1	1
ADSL	445026	427	47	103211	27898	211236	0	0	0	50	2	10579490	1	1
ADSS	710088	534	2	97556	25897	213585	0	0	0	50	3	11022175	1	1
ADSSL1	681504	208	29	117276	34887	168258	0	0	0	50	5	8087694	1	1
AEBP2	152349	339	-21	108924	29406	190791	0	0	0	50	2	8389932	1	1
AEN	393645	605	14	66178	19952	39150	0	0	0	50	5	11800680	1	1
AES	1092464	195	30	57565	16385	57594	0	0	0	50	3	8404722	1	1
AFAP1	166375	260	38	170114	48517	254649	0	0	0	50	2	10309558	1	1
AFAP1L1	386336	380	25	162226	44747	205929	0	0	0	50	6	10207391	1	1
AFAP1L2	303560	299	6	172608	47415	263175	0	0	0	50	1	9336840	1	1
AFF1	270752	518	48	254997	71775	398025	0	0	0	16	4	3229672	1	1
AFF2	97330	NaN	-13	277472	76705	421950	0	0	0	50	6	10216990	1	1
AFF3	353071	868	12	262131	72645	434043	0	0	0	50	1	7002137	1	1
AFF4	686574	200	66	245253	65511	376884	0	0	0	33	2	4977966	1	1
AFG3L2	492344	214	26	167127	46719	253518	0	3	0	32	6	5574003	1	1
AFM	331900	594	3	130761	30885	225330	0	0	0	50	4	10238943	1	1
AFMID	605209	191	26	66729	17748	152337	0	0	0	50	5	9397885	1	1
AFP	331900	594	3	131428	32828	200883	0	0	0	50	4	10238943	1	1
AFTPH	532219	332	21	195663	52287	175044	0	0	0	50	0	10328147	1	1
AG2	NaN	NaN	NaN	24476	7627	0	0	0	0	2	0	396691	1	1
AGA	44980	837	-8	73457	19894	140592	0	0	0	50	5	10449628	1	1
AGAP1	134111	614	3	178379	51475	332601	0	0	0	1	0	701742	1	1
AGAP11	401785	164	45	112810	32393	264567	0	0	0	14	0	2521318	1	1
AGAP2	1160849	344	39	248820	83085	266655	0	0	0	50	5	8923503	1	1
AGAP3	616572	337	39	190617	59160	244644	0	0	0	50	5	7884607	1	1
AGAP4	136259	NaN	34	136909	38483	16095	0	0	0	50	4	10760972	1	1
AGAP5	NaN	NaN	NaN	142332	39585	106662	0	0	0	50	5	20033084	1	1
AGAP6	NaN	NaN	NaN	142361	39382	133371	0	0	0	50	5	20059590	1	1
AGAP7	NaN	NaN	NaN	136909	38483	42717	0	0	0	50	5	19968037	1	1
AGAP8	NaN	NaN	NaN	137141	38251	15138	0	0	0	50	5	19940226	1	1
AGBL1	5624	980	-56	225620	60871	297018	0	0	0	50	2	4363572	1	1
AGBL2	984490	155	23	193227	48546	344085	0	0	0	19	0	4336109	1	1
AGBL3	NaN	NaN	NaN	197142	48807	115536	0	0	0	50	5	20051180	1	1
AGBL4	16483	1041	-18	108663	27405	274920	0	0	0	50	6	7201628	1	1
AGBL5	1257014	290	34	185716	56318	290058	0	0	0	50	3	8850133	1	1
AGER	2119974	392	28	89581	22301	181917	0	0	0	50	2	10054271	1	1
AGFG1	194117	353	23	123018	34713	207756	0	1	0	50	6	10494172	1	1
AGFG2	1651125	242	60	98542	31088	207234	0	0	0	30	2	5009460	1	1
AGK	227799	887	16	91176	24447	253779	0	0	0	50	7	9362853	1	1
AGL	289704	595	9	332833	84767	513039	0	0	0	50	3	9027294	1	1
AGMAT	656850	162	31	70934	23287	82824	0	0	0	50	4	9741042	1	1
AGPAT1	2119974	392	28	58058	18154	183483	0	0	0	50	2	10054271	1	1
AGPAT2	1918290	190	56	56898	17835	46371	0	0	0	50	6	15061324	1	1
AGPAT3	842264	294	67	78706	22475	122061	0	0	1	50	11	9285742	1	1
AGPAT4	74993	874	-5	80040	21663	151554	0	0	0	50	4	11498848	1	1
AGPAT5	130932	475	32	77372	20329	160776	0	0	0	50	4	11856476	1	1
AGPAT6	365713	496	30	97092	26013	178785	0	0	0	48	4	9745943	1	1
AGPHD1	506023	375	39	78764	20677	53418	0	0	0	50	3	10637200	1	1
AGPS	378489	434	26	141433	37352	283011	0	0	0	50	3	11047086	1	1
AGR2	361606	385	-7	38628	9744	108489	0	0	0	50	7	10615827	1	1
AGRN	1971475	239	15	412554	133806	215151	0	0	0	7	0	1763751	1	1
AGRP	1082466	153	49	27318	8613	41673	0	0	0	50	6	8614769	1	1
AGT	422372	568	6	97237	31001	79953	0	0	0	50	5	10483877	1	1
AGTR1	271257	825	-24	73196	21112	29232	0	0	0	50	2	7781483	1	1
AGTR2	224760	NaN	7	74240	21112	18705	0	0	0	50	3	12230199	1	1
AGTRAP	606580	187	36	46139	5800	86826	0	0	0	50	1	9655028	1	1
AGXT	1187158	297	30	81171	24882	103530	0	0	0	50	2	8487517	1	1
AGXT2	243997	675	23	109330	29609	233421	0	0	0	50	1	11929440	1	1
AGXT2L1	104349	499	21	107793	27231	247428	0	0	0	50	11	8498595	1	1
AGXT2L2	672705	448	46	95207	26680	220806	0	0	0	50	7	11760805	1	1
AHCTF1	422581	405	4	475165	131225	502338	0	0	0	14	0	3350776	1	1
AHCY	962066	151	50	90973	25172	116319	0	0	0	50	10	9055279	1	1
AHCYL1	660515	373	29	114202	29957	285273	0	0	0	50	7	9461018	1	1
AHCYL2	776656	420	44	138214	37526	355830	0	0	0	50	7	10303642	1	1
AHDC1	738004	217	25	309662	109678	12267	0	0	0	50	5	10191470	1	1
AHNAK	2746294	204	49	1204051	344288	78387	0	0	0	39	2	8202012	1	1
AHR	370010	410	2	178553	46516	148335	0	0	0	36	2	8339153	1	1
AHRR	808969	399	34	149089	46574	288318	0	0	0	50	4	12882496	1	1
AHSA1	504548	359	47	72471	18792	134850	0	0	0	50	3	9763662	1	1
AHSA2	704383	371	36	29841	7569	65946	0	0	0	50	11	10957273	1	1
AHSG	508316	436	45	75023	23287	97005	0	0	0	50	10	13656129	1	1
AHSP	826452	688	-17	21721	5858	29667	0	0	0	50	12	7294225	1	1
AICDA	291883	422	15	41992	11513	93003	0	0	0	50	4	11203106	1	1
AIDA	222206	392	1	67077	16182	152946	0	0	0	50	3	12521301	1	1
AIF1	2517285	220	35	46052	12064	67599	0	0	0	50	3	7684391	1	1
AIF1L	829407	293	36	39179	9106	86478	0	0	0	50	2	9252334	1	1
AIFM1	379257	NaN	58	138359	39730	321204	0	0	0	10	1	1096287	1	1
AIFM2	484729	425	25	77053	23345	124671	0	0	0	50	7	11372002	1	1
AIFM3	577297	192	58	129572	36772	197577	0	0	0	50	2	8540819	1	1
AIG1	298429	699	13	50779	13514	119973	0	0	0	50	3	9158461	1	1
AIM1L	1021101	217	22	129717	36888	322161	0	0	0	4	0	748606	1	1
AIM2	97976	866	8	72413	19111	106749	0	0	1	43	6	7557893	1	1
AIMP1	158895	711	5	71456	18937	76212	0	0	0	50	6	10413581	1	1
AIMP2	NaN	NaN	NaN	65772	19053	88044	0	0	0	50	5	19993934	1	1
AIP	1392213	215	53	68962	19169	69078	0	0	0	50	2	7572422	1	1
AIPL1	249769	359	6	79518	22881	65337	0	0	0	50	1	8871477	1	1
AIRE	1153513	308	65	130297	41615	126846	0	0	0	50	3	8682716	1	1
AJAP1	5695	921	4	82099	27173	102486	0	0	0	8	0	1121604	1	1
AK1	1278941	201	51	41209	11774	83433	0	0	0	50	5	9626927	1	1
AK2	807536	233	27	51098	14239	120669	0	0	0	50	3	10033188	1	1
AK3	231882	608	30	46864	14036	76908	0	0	0	50	3	10854120	1	1
AK3L1	280010	351	-9	47096	12760	81171	0	0	0	50	5	9702327	1	1
AK5	484699	536	-8	120495	30972	207408	0	0	0	50	5	7708577	1	1
AK7	328475	560	14	155933	39121	315027	0	0	0	50	2	11078406	1	1
AKAP1	413131	258	-6	184063	55361	217326	0	0	0	50	8	12634343	1	1
AKAP10	545359	348	-11	141201	36714	223590	0	0	0	50	10	12683788	1	1
AKAP11	183147	411	51	395067	105183	169128	0	0	0	50	1	11141539	1	1
AKAP13	230754	454	17	589541	163531	729234	0	0	0	1	0	1127201	1	1
AKAP14	772178	NaN	38	43877	10324	66555	0	0	0	50	1	8281008	1	1
AKAP2	NaN	NaN	NaN	191806	57101	78822	0	1	0	5	1	1373237	1	1
AKAP3	277828	874	18	174435	49329	127542	0	0	0	50	8	8654847	1	1
AKAP4	56301	NaN	5	178292	46603	85434	0	0	0	50	6	10929839	1	1
AKAP5	670466	221	54	87870	23838	12180	0	0	0	50	7	9018246	1	1
AKAP6	127586	715	-10	480327	129717	219240	0	0	0	3	0	593978	1	1
AKAP7	165730	682	15	79750	18647	209235	0	0	0	50	5	7493078	1	1
AKAP8	494792	481	28	146392	39179	200361	0	0	0	40	2	9319585	1	1
AKAP8L	509601	481	30	137982	35757	143898	0	0	0	4	2	1366886	1	1
AKD1	345757	686	21	414468	99354	305892	0	0	0	50	1	13157735	1	1
AKIRIN1	681587	318	30	40455	11310	77604	0	0	0	50	4	10634851	1	1
AKIRIN2	235638	346	33	42369	12267	65598	0	0	0	50	1	10022255	1	1
AKNA	218424	360	14	291044	91756	278226	0	0	0	40	5	7456886	1	1
AKNAD1	801073	236	8	178060	45356	275355	0	0	0	50	2	8844304	1	1
AKR1A1	873800	161	27	68295	19749	127281	0	0	0	50	5	9312799	1	1
AKR1B1	328321	415	9	68440	17603	144681	0	0	0	50	7	11369276	1	1
AKR1B10	403585	319	21	68324	17545	195837	0	0	1	50	6	10929868	1	1
AKR1B15	403585	319	21	74675	18850	179916	0	0	0	50	6	10929868	1	1
AKR1C1	343868	608	-13	68701	18647	179394	0	0	0	50	2	8028505	1	1
AKR1C2	343868	608	-13	72703	19430	179481	0	0	0	50	2	8028505	1	1
AKR1C3	438967	678	-14	69252	18270	162255	0	0	1	19	2	3898354	1	1
AKR1C4	630098	678	-21	69310	18212	187833	0	0	0	50	3	7035429	1	1
AKR1D1	220333	478	16	70238	18067	179916	0	0	0	8	3	1719816	1	1
AKR1E2	287187	559	-13	69339	17574	181743	0	0	0	50	4	9321122	1	1
AKR7A2	810462	448	40	74095	22127	109794	0	0	0	50	5	7363274	1	1
AKR7A3	810462	448	40	68933	19981	102225	0	0	0	50	5	7363274	1	1
AKR7L	799326	448	35	73660	15080	91524	0	0	0	50	3	10891559	1	1
AKT1	711772	247	36	103385	26680	132762	0	0	0	50	5	9794344	1	1
AKT1S1	1673246	205	37	51156	17313	63684	0	0	0	50	2	8557958	1	1
AKT2	1005838	400	30	103124	27202	232551	0	0	0	50	10	8654209	1	1
AKT3	208930	954	-4	108344	25636	248037	0	0	0	50	2	8792510	1	1
AKTIP	247554	403	8	62814	16791	121974	0	0	0	50	7	9206398	1	1
ALAD	390186	297	36	69977	20242	143289	0	0	1	50	2	8657979	1	1
ALAS1	1114737	181	52	133139	37642	183222	0	0	0	50	5	9468761	1	1
ALAS2	245504	NaN	8	127658	35902	123018	0	0	0	50	0	13084597	1	1
ALB	315782	613	8	131457	32799	220980	0	0	0	50	6	9265790	1	1
ALCAM	165047	784	-3	125251	32393	260565	0	0	0	50	4	9813136	1	1
ALDH16A1	2173457	290	44	160109	55042	233508	0	0	0	9	0	1486888	1	1
ALDH18A1	369001	454	26	165909	47763	267264	0	0	0	50	2	11727107	1	1
ALDH1A1	344512	542	1	106459	28913	203493	0	0	0	50	0	11372466	1	1
ALDH1A3	378556	374	0	107445	30624	186180	0	0	0	0	0	216804	1	1
ALDH1B1	272380	622	3	103559	31987	11223	0	0	0	50	1	9784658	1	1
ALDH1L1	203027	610	30	189341	53998	330513	0	0	0	50	4	10419323	1	1
ALDH1L2	244603	334	33	195692	53128	375927	0	0	0	50	1	9767954	1	1
ALDH2	691258	242	44	107967	31407	160254	0	0	0	50	4	9691568	1	1
ALDH3A1	550749	220	-13	95497	26477	145290	0	0	0	50	7	11227466	1	1
ALDH3A2	544087	332	-2	107996	29812	194619	0	0	0	50	4	13317931	1	1
ALDH3B1	1357582	356	31	95642	29377	71166	0	0	1	4	1	734135	1	1
ALDH3B2	1408104	424	60	80591	22939	165039	0	0	0	50	3	7820575	1	1
ALDH5A1	407627	461	18	112143	34800	165300	0	0	0	50	3	9861392	1	1
ALDH6A1	495634	236	40	111679	32219	238206	0	0	0	16	1	3162972	1	1
ALDH7A1	235232	191	19	115130	31726	297801	0	0	0	15	0	2226823	1	1
ALDH8A1	152922	364	19	100891	28739	118668	0	0	0	50	12	9284147	1	1
ALDH9A1	321831	408	0	108228	30711	227766	0	0	0	44	1	9660683	1	1
ALDOA	NaN	NaN	NaN	75545	22504	94917	0	0	0	50	5	20004258	1	1
ALDOB	112947	898	-22	76415	21634	143985	0	0	0	50	7	8549751	1	1
ALDOC	1651143	225	31	75458	22591	209757	0	0	0	50	6	9562228	1	1
ALG1	552298	419	3	97614	28101	226200	0	0	0	3	2	1155534	1	1
ALG10	23464	1025	-29	97701	26709	74298	0	0	0	50	3	8318911	1	1
ALG10B	42332	589	-38	97701	26709	72210	0	0	0	50	5	8483370	1	1
ALG11	385945	461	41	101674	28217	91524	0	0	0	50	9	9937140	1	1
ALG14	275272	425	-9	44254	13601	68904	0	0	0	50	4	9081872	1	1
ALG1L	213057	583	19	40223	10759	90567	0	0	0	50	6	7633728	1	1
ALG1L2	NaN	NaN	NaN	45936	12876	87087	0	0	0	50	5	19986800	1	1
ALG2	203560	410	37	83462	25897	74820	0	0	0	50	3	10471407	1	1
ALG3	1460188	257	49	93583	28652	86304	0	0	0	50	6	8323841	1	1
ALG5	176745	650	16	69339	18792	164517	0	0	0	50	3	7232368	1	1
ALG6	133567	477	2	108866	28246	231507	0	0	0	3	1	440684	1	1
ALG8	551110	208	23	115246	32132	147378	0	0	0	50	6	9607294	1	1
ALG9	437477	182	28	130964	35902	240207	0	0	0	50	3	11813672	1	1
ALKBH1	455772	384	47	81258	22620	149988	0	0	0	50	1	9646879	1	1
ALKBH2	595266	487	20	53650	15863	38280	0	0	0	50	3	9080161	1	1
ALKBH3	437017	676	6	62002	16037	352089	0	0	0	12	1	1949467	1	1
ALKBH4	611052	174	63	60320	19633	75429	0	0	0	50	3	7587705	1	1
ALKBH5	918230	192	23	79750	24389	70731	0	0	0	50	2	9633829	1	1
ALKBH6	980636	320	19	55361	16588	129978	0	0	1	50	3	8177478	1	1
ALKBH7	943949	407	31	43935	15225	41151	0	0	0	50	10	8776154	1	1
ALKBH8	234842	643	-2	141259	36134	75603	0	0	0	50	3	8930869	1	1
ALLC	252769	496	5	83636	22504	125715	0	0	0	50	4	12789029	1	1
ALOX12	1645511	360	14	138533	39469	187224	0	0	0	50	1	9086309	1	1
ALOX12B	1528802	272	26	146160	41934	168084	0	0	0	50	0	7231295	1	1
ALOX15B	1528802	272	26	139780	41441	147291	0	0	0	50	0	7231295	1	1
ALOX5	127792	737	36	143289	37584	192270	0	0	0	50	2	11229844	1	1
ALOX5AP	381672	451	76	34394	9454	80997	0	0	0	50	3	7516713	1	1
ALOXE3	1455014	202	31	174319	51185	193140	0	0	0	50	6	10640448	1	1
ALPK1	185655	467	42	260246	69919	416730	0	0	1	50	6	12120260	1	1
ALPK2	204534	290	67	446542	124265	228462	0	0	0	50	3	9881692	1	1
ALPK3	351352	213	28	379146	123366	210888	0	0	0	50	7	11743376	1	1
ALPL	547986	297	42	110490	30015	178002	0	0	0	50	4	9319933	1	1
ALPPL2	307666	204	37	108982	33785	99093	0	0	0	50	4	7606120	1	1
ALS2CL	298503	495	41	199665	58029	290754	0	0	0	50	2	9497848	1	1
ALS2CR12	554245	411	31	99238	22040	260565	0	0	0	34	8	8111735	1	1
ALS2CR4	435399	534	25	88044	24621	128934	0	0	0	50	2	9711375	1	1
ALS2CR8	543912	392	33	152975	41383	255954	0	0	0	49	11	11752163	1	1
ALX1	35916	925	-34	68411	18154	58725	0	0	0	50	3	6399923	1	1
ALX3	571576	400	29	68527	22475	40281	0	0	0	50	4	10287605	1	1
ALX4	301098	575	9	83433	25143	42282	0	0	0	50	2	8799876	1	1
AMAC1	753178	505	16	64612	24041	13485	0	0	0	50	7	6580825	1	1
AMAC1L2	499514	671	36	64496	24157	9483	0	0	0	50	7	8690778	1	1
AMAC1L3	NaN	NaN	NaN	65105	23896	15312	0	0	0	50	5	19926045	1	1
AMACR	270768	793	4	108199	21866	105705	0	0	0	50	6	11591532	1	1
AMBN	262055	689	14	94772	26506	213846	0	0	0	50	4	9301460	1	1
AMBP	244063	558	0	75226	20039	174957	0	0	0	50	3	8571994	1	1
AMD1	321448	282	31	72558	17661	131109	0	0	0	50	3	10302656	1	1
AMDHD1	366272	436	8	88914	25317	127542	0	0	0	50	6	10733393	1	1
AMDHD2	2085452	321	49	131747	39208	96048	0	0	0	50	3	14836980	1	1
AMELX	NaN	NaN	NaN	43761	12093	146595	0	0	0	50	5	20045525	1	1
AMELY	0	0	0	40542	11571	48198	0	0	0	50	7	6644915	1	1
AMH	1603571	240	27	105792	42021	35670	0	0	0	50	5	8708091	1	1
AMHR2	1712232	191	56	119944	33698	161733	0	0	0	50	8	9587516	1	1
AMICA1	707709	293	56	84535	22997	232986	0	0	0	50	8	7108857	1	1
AMIGO1	1056159	272	37	98803	30479	11049	0	0	0	50	0	7307681	1	1
AMIGO2	150007	380	-12	105299	31552	19140	0	0	0	50	6	10866938	1	1
AMIGO3	NaN	NaN	NaN	97846	33959	97527	0	0	0	50	5	20018323	1	1
AMMECR1	157872	NaN	34	67889	21199	118929	0	0	0	50	3	10315242	1	1
AMMECR1L	588745	248	39	64496	18763	98397	0	0	0	50	8	10367819	1	1
AMN	758150	286	50	91234	31262	44631	0	0	0	50	4	8634373	1	1
AMN1	313930	228	11	54607	15080	76647	0	0	0	50	5	10329916	1	1
AMOT	25417	NaN	10	219646	67019	222981	0	0	0	50	2	10389105	1	1
AMOTL1	332670	472	-7	197838	56115	115362	0	0	0	50	8	11691756	1	1
AMOTL2	303429	189	21	157296	49677	147378	0	0	0	50	3	10011061	1	1
AMPD1	600650	472	11	167098	42311	306153	0	0	0	50	4	10961043	1	1
AMPD2	989433	201	29	185194	53621	254736	0	0	0	40	4	8048254	1	1
AMPD3	777397	378	27	165242	44341	301890	0	0	0	50	3	11059904	1	1
AMPH	167080	639	7	147581	41209	383148	0	0	0	17	2	3644082	1	1
AMT	1585328	201	32	84767	25897	164778	0	0	0	50	5	9818907	1	1
AMTN	264427	861	27	43848	13746	136503	0	0	0	50	8	13864697	1	1
AMY1A	NaN	NaN	NaN	328773	83172	107967	0	0	0	50	5	20077976	1	1
AMY1B	NaN	NaN	NaN	328773	83172	107967	0	0	0	50	5	20077976	1	1
AMY1C	24508	1029	-14	328773	83172	107967	0	0	0	22	1	4402954	1	1
AMY2A	27205	1015	-20	109214	27898	89697	0	0	0	50	5	8836677	1	1
AMY2B	31276	974	-19	109388	27898	284316	0	0	0	50	9	10449338	1	1
AMZ1	767440	392	30	100253	31726	66816	0	0	0	50	3	10110473	1	1
AMZ2	764688	237	11	76618	19517	110838	0	0	0	50	3	10092551	1	1
ANAPC10	182708	1139	20	39846	10092	70992	0	0	0	50	6	8618365	1	1
ANAPC11	3798594	211	19	43239	9222	70557	0	0	0	50	8	6551100	1	1
ANAPC13	254024	188	16	16414	3857	53157	0	0	0	50	5	7011446	1	1
ANAPC16	764632	140	40	23055	6960	68469	0	0	0	50	3	9239545	1	1
ANAPC2	1722012	202	36	168780	50547	144594	0	0	0	50	3	9246708	1	1
ANAPC4	233480	611	44	177393	43848	362007	0	0	0	50	2	7673893	1	1
ANAPC7	964525	206	50	126411	33930	191661	0	0	0	50	7	8686254	1	1
ANG	NaN	NaN	NaN	29986	8990	23577	0	0	0	50	5	19919404	1	1
ANGEL1	308800	471	39	138040	40223	143202	0	0	0	50	2	8217788	1	1
ANGEL2	315884	412	12	115043	29986	162777	0	0	0	50	5	11198756	1	1
ANGPT1	50022	671	-19	107445	25578	161298	0	0	0	50	3	9934008	1	1
ANGPT2	NaN	NaN	NaN	107126	25375	192792	0	0	0	50	5	20105004	1	1
ANGPT4	824412	579	36	105183	29232	140331	0	0	0	50	7	7252088	1	1
ANGPTL1	NaN	NaN	NaN	103617	26187	68904	0	0	0	50	5	19981928	1	1
ANGPTL2	NaN	NaN	NaN	101703	28623	82389	0	0	0	50	5	19997849	1	1
ANGPTL3	NaN	NaN	NaN	98774	23809	100746	0	0	0	50	5	20011392	1	1
ANGPTL4	726988	204	0	83810	24505	66729	0	0	0	50	3	9371930	1	1
ANGPTL5	416999	514	-21	84158	20155	108054	0	0	0	50	9	12186757	1	1
ANGPTL6	1675365	272	15	94105	30740	60117	0	0	0	50	0	8487633	1	1
ANGPTL7	NaN	NaN	NaN	73312	18647	87783	0	0	0	50	5	19993267	1	1
ANK1	574508	533	36	422762	124816	733323	0	0	1	2	2	1262515	1	1
ANK2	237324	911	14	820120	234581	841725	0	0	0	30	0	4241859	1	1
ANKAR	408508	452	20	303427	79112	309198	0	0	0	50	7	12291157	1	1
ANKDD1A	705779	185	57	109852	31697	153381	0	0	0	8	2	1656596	1	1
ANKFY1	816229	357	26	251111	70876	509472	0	0	0	34	0	6297611	1	1
ANKH	503265	410	8	102573	29928	302412	0	0	0	50	4	13202337	1	1
ANKHD1	NaN	NaN	NaN	526930	157325	507036	0	2	0	50	7	20551198	1	1
ANKHD1-EIF4EBP3	688522	296	30	540096	157557	551232	0	0	0	35	3	8303425	1	1
ANKIB1	708388	452	30	230985	60117	212454	0	0	0	50	4	11263310	1	1
ANKK1	107636	610	12	155411	47125	62727	0	0	0	50	4	8925127	1	1
ANKLE1	865138	212	38	122409	41151	59160	0	0	0	50	0	7474663	1	1
ANKLE2	779125	601	32	193111	56318	193836	0	0	0	50	2	8492563	1	1
ANKMY2	291955	612	-13	94917	23577	158427	0	0	0	50	2	8633155	1	1
ANKRA2	403014	289	42	66381	18009	158079	0	0	0	50	5	9418881	1	1
ANKRD1	103854	510	4	68353	17951	148770	0	0	0	38	5	5727239	1	1
ANKRD10	506421	402	22	86826	24795	109272	0	0	0	50	6	11687348	1	1
ANKRD12	434324	391	56	435667	106952	200796	0	0	0	45	4	7879793	1	1
ANKRD13A	950689	254	54	126701	32422	278661	0	0	0	17	2	2975690	1	1
ANKRD13B	719319	383	30	129891	38628	117537	0	0	0	50	6	10335948	1	1
ANKRD13C	295772	396	-1	114985	30653	193575	0	0	0	46	4	10992363	1	1
ANKRD13D	1369264	177	44	125918	37120	114057	0	0	0	50	4	10222181	1	1
ANKRD16	649866	305	28	75777	21315	102486	0	0	0	50	3	11211574	1	1
ANKRD17	265492	747	19	531019	160109	564543	0	1	0	10	1	2310430	1	1
ANKRD18A	NaN	NaN	NaN	213179	51388	24969	0	0	0	50	5	19963194	1	1
ANKRD2	564805	169	40	74588	22417	75429	0	0	0	50	1	9839903	1	1
ANKRD20A1	NaN	NaN	NaN	176726	43210	57507	0	0	0	50	5	19987554	1	1
ANKRD20A2	NaN	NaN	NaN	353568	86304	34800	0	0	0	50	5	20007941	1	1
ANKRD20A3	NaN	NaN	NaN	530294	129514	2270439	0	0	0	3	0	3149371	1	1
ANKRD22	175425	289	26	40977	10875	124497	0	0	0	50	3	10124248	1	1
ANKRD23	822597	392	46	63945	18879	109881	0	0	0	50	4	13506547	1	1
ANKRD24	2194691	244	41	232667	73660	110403	0	0	0	14	4	1997549	1	1
ANKRD26	390573	459	24	371316	86739	461796	0	0	0	22	3	6798586	1	1
ANKRD27	369667	455	-38	223358	60697	458925	0	0	0	16	1	2985840	1	1
ANKRD28	345831	435	29	223358	61132	231594	0	0	0	50	5	11755034	1	1
ANKRD29	331927	138	67	62785	19169	102573	0	0	0	50	3	10540369	1	1
ANKRD30A	53742	1067	-43	294060	68208	387585	0	0	0	4	0	673148	1	1
ANKRD30B	NaN	NaN	NaN	302470	73283	187920	0	0	0	50	5	20148040	1	1
ANKRD31	NaN	NaN	NaN	398112	99354	0	0	0	0	50	5	19986191	1	1
ANKRD32	54375	399	20	227157	56028	115362	0	0	0	50	8	7648228	1	1
ANKRD33	570716	438	22	97382	27898	73602	0	0	0	50	8	8459474	1	1
ANKRD33B	NaN	NaN	NaN	97788	32451	0	0	0	0	50	5	19919288	1	1
ANKRD34A	NaN	NaN	NaN	94685	35032	5829	0	0	0	50	5	19927698	1	1
ANKRD34B	321394	545	38	104893	29870	9744	0	0	0	50	4	9987832	1	1
ANKRD35	NaN	NaN	NaN	203087	62959	236814	0	0	0	50	5	20186610	1	1
ANKRD36B	390850	455	29	297192	71166	170085	0	0	0	50	2	9429408	1	1
ANKRD37	173409	422	20	33959	9193	77952	0	0	0	50	6	8545923	1	1
ANKRD39	822597	392	46	37613	11629	51765	0	0	0	50	4	13506547	1	1
ANKRD40	1585602	196	18	75487	22214	84564	0	0	0	50	3	10655151	1	1
ANKRD42	308108	414	18	84274	20648	217152	0	0	0	50	6	12207144	1	1
ANKRD43	718028	356	58	103298	40252	3654	0	0	0	50	6	9128330	1	1
ANKRD45	432542	423	4	56956	14471	102747	0	0	0	50	3	10307499	1	1
ANKRD46	1144761	214	67	47067	13746	81519	0	0	0	29	2	4419716	1	1
ANKRD49	341083	589	-7	50112	13224	60726	0	0	0	50	5	6258113	1	1
ANKRD5	194301	442	-34	161646	44283	147030	0	0	0	50	5	10427298	1	1
ANKRD52	2878071	171	46	223474	67193	269961	0	0	0	50	4	11059382	1	1
ANKRD53	380551	561	27	116928	34800	99615	0	0	0	50	5	10016223	1	1
ANKRD54	1385064	203	66	61886	19285	90567	0	0	0	50	3	7883418	1	1
ANKRD55	248990	402	45	128789	35554	371838	0	0	0	46	3	8732596	1	1
ANKRD56	411278	462	26	155527	51707	11049	0	0	0	50	1	10459314	1	1
ANKRD57	191347	329	22	102689	34597	2088	0	0	0	50	7	9458640	1	1
ANKRD58	649508	NaN	73	60639	22011	2436	0	0	0	50	7	6678352	1	1
ANKRD6	403943	609	43	150307	43268	103356	0	0	0	50	8	9212546	1	1
ANKRD7	72287	922	-13	54955	13688	124671	0	0	1	50	6	9641920	1	1
ANKRD9	1673146	191	42	60088	23432	4611	0	0	0	50	9	9280667	1	1
ANKS1A	664697	304	26	235596	68643	453096	0	0	0	50	4	12019717	1	1
ANKS1B	149256	941	-9	282315	77082	394458	0	0	0	50	1	9794663	1	1
ANKS3	717235	194	35	137953	39092	239337	0	0	0	50	4	10956113	1	1
ANKS4B	402663	575	41	86014	23606	46110	0	1	0	3	3	691621	1	1
ANKS6	298496	375	12	176407	56231	194358	0	0	0	50	5	9910547	1	1
ANKZF1	733837	158	40	148393	45878	260652	0	0	0	50	4	8537832	1	1
ANLN	332583	329	21	243803	65830	386541	0	0	0	50	5	10611854	1	1
ANO1	763592	286	35	211091	55216	242991	0	0	0	50	2	9181371	1	1
ANO10	106227	518	29	140418	36279	162864	0	0	0	50	6	11036646	1	1
ANO3	20260	970	-20	214194	51156	541662	0	0	1	50	8	9559734	1	1
ANO4	245388	937	-16	199636	49445	608826	0	0	0	15	0	1855739	1	1
ANO5	51558	935	-7	197345	48517	320595	0	0	0	50	3	10881351	1	1
ANO6	313473	719	1	215267	54520	334341	0	0	0	50	3	11297559	1	1
ANO7	1333138	317	35	199665	58638	268308	0	0	0	50	2	9673878	1	1
ANO8	842088	211	43	249081	78648	148248	0	0	0	50	6	8237160	1	1
ANO9	2206786	344	58	166083	46110	154773	0	0	0	50	3	10130512	1	1
ANP32A	437749	562	32	54578	12760	97962	0	0	0	50	2	8552013	1	1
ANP32B	466644	269	42	55390	12470	70296	0	0	0	50	10	9641572	1	1
ANP32C	NaN	NaN	NaN	48894	12354	9048	0	0	0	28	0	6737164	1	1
ANP32D	904892	390	11	27173	7192	10092	0	0	0	50	8	7050741	1	1
ANP32E	1207965	197	39	59073	13224	129369	0	0	0	50	5	9954975	1	1
ANPEP	934542	212	37	203000	56260	312243	0	0	0	50	2	8407767	1	1
ANTXR1	338803	288	14	124758	34974	390891	0	0	0	24	2	4887631	1	1
ANUBL1	111914	603	36	150887	41905	155730	0	0	0	50	3	9369639	1	1
ANXA1	247950	411	-15	75342	19401	197490	0	0	0	50	4	9816819	1	1
ANXA10	55532	402	-16	71804	16849	175218	0	0	0	50	5	8214946	1	1
ANXA13	492587	192	12	77256	20184	262392	0	0	0	50	3	11103607	1	1
ANXA2	431518	299	14	78416	19720	188268	0	0	0	50	8	9807191	1	1
ANXA3	243621	351	21	71021	17719	224199	0	0	0	50	6	10626818	1	1
ANXA4	864962	193	50	69861	18357	184266	0	0	0	50	9	9309522	1	1
ANXA5	311234	440	9	69397	18560	201579	0	0	0	50	9	10004043	1	1
ANXA6	926280	300	41	146914	37700	245514	0	0	0	33	2	7907575	1	1
ANXA7	847821	249	45	102950	29116	163560	0	0	0	50	4	11017332	1	1
ANXA8	NaN	NaN	NaN	143898	34974	876264	0	0	0	3	0	1660656	1	1
ANXA8L1	NaN	NaN	NaN	143898	34974	876264	0	0	0	3	0	1660656	1	1
ANXA8L2	NaN	NaN	NaN	71949	17487	45849	0	0	0	50	5	19950173	1	1
ANXA9	1621279	172	30	73457	21025	192531	0	0	0	50	6	10125437	1	1
AOAH	247838	600	15	151670	35380	332601	0	0	0	46	1	8785666	1	1
AOC2	1631295	190	28	150365	48430	93612	0	0	0	50	7	10255241	1	1
AOC3	1629499	190	23	152656	47792	135720	0	0	0	50	5	10154930	1	1
AOX1	572062	160	23	284867	76618	640407	0	0	0	15	1	2423153	1	1
AP1AR	181002	351	22	66323	15892	109359	0	0	0	50	11	10403025	1	1
AP1B1	849693	251	36	198418	57188	328164	0	0	0	50	1	7559662	1	1
AP1G1	460697	NaN	24	175653	47937	424212	0	1	0	50	1	9971998	1	1
AP1G2	1250373	553	35	161907	50547	220632	0	0	0	50	7	10331308	1	1
AP1M1	814131	255	26	93206	24766	164517	0	0	0	50	4	10753606	1	1
AP1M2	2036812	226	23	90538	24128	68730	0	0	0	50	7	9552194	1	1
AP1S1	1044715	199	39	34278	8613	32538	0	0	0	50	0	7308087	1	1
AP1S2	170722	NaN	47	33959	8497	62553	0	0	0	50	5	9041185	1	1
AP1S3	263604	197	16	33930	7917	53157	0	0	0	50	6	7063240	1	1
AP2A1	1686482	172	42	202652	60610	121539	0	0	0	2	0	541604	1	1
AP2A2	1509286	246	48	195576	57072	219588	0	0	0	50	6	9609875	1	1
AP2B1	715620	196	9	200245	55535	382974	0	0	0	50	1	10277890	1	1
AP2M1	1456939	257	45	95584	21779	148944	0	0	0	50	4	8593106	1	1
AP2S1	1217560	186	44	30856	7859	76038	0	0	0	50	3	9545959	1	1
AP3B1	262852	592	40	233044	61799	402027	0	0	0	50	1	9924815	1	1
AP3B2	509813	608	16	220516	64235	292494	0	0	0	32	5	6539558	1	1
AP3D1	1712606	216	30	256882	68150	350784	0	0	0	50	4	10426254	1	1
AP3M1	776926	227	49	88392	23751	135111	0	0	0	50	3	8933189	1	1
AP3M2	580110	382	45	87957	24186	169215	0	0	0	50	4	9716798	1	1
AP3S1	380598	759	6	41905	10469	96831	0	0	0	50	1	10883207	1	1
AP3S2	952242	212	33	41412	10962	92829	0	0	0	50	5	8540297	1	1
AP4B1	335231	545	13	153555	43239	233856	0	0	0	50	3	9369958	1	1
AP4E1	343136	355	34	240352	63800	404811	0	0	0	50	3	9420476	1	1
AP4M1	1401098	205	46	94772	28768	288579	0	1	0	50	5	9899150	1	1
AP4S1	432061	238	23	44196	10701	101790	0	0	0	50	1	8684572	1	1
APBA1	209495	673	-5	174261	48633	231681	0	0	0	50	2	10694243	1	1
APBA2	161108	927	-21	157528	42398	167214	0	0	0	50	6	9466731	1	1
APBA3	2144458	206	34	116174	37642	49242	0	0	0	50	6	7528545	1	1
APBB1	424837	471	17	146711	43384	173913	0	0	0	50	2	8740484	1	1
APBB1IP	236125	536	19	139200	39237	238293	0	0	1	50	11	7823736	1	1
APBB2	227095	394	39	159877	43703	226200	0	0	1	50	2	10293898	1	1
APBB3	706371	319	29	102515	30247	209061	0	0	0	50	4	10883033	1	1
APC	247811	399	28	584727	162777	213150	0	0	0	42	8	10894372	1	1
APC2	2352825	221	38	446020	160196	67425	0	0	0	50	3	8205463	1	1
APCDD1	219220	604	2	105531	30276	71775	0	0	0	50	4	8901318	1	1
APCDD1L	1027182	485	24	98107	33959	19923	0	0	0	50	1	9555268	1	1
APCS	492825	646	-4	45820	13166	35322	0	0	0	50	6	10301699	1	1
APEH	1551582	271	48	155150	43471	242121	0	0	0	50	6	9349774	1	1
APEX1	464497	395	17	65598	19053	111534	0	0	0	50	13	11852184	1	1
APEX2	245504	NaN	8	105937	31436	38802	0	0	0	50	0	13084597	1	1
APH1A	1213150	197	38	54752	17545	85434	0	0	0	50	6	9620286	1	1
APH1B	450620	272	49	53563	15689	115188	0	0	1	36	4	7701878	1	1
API5	349378	924	-23	112404	29145	232986	0	0	0	50	3	8726709	1	1
APIP	650532	399	1	53621	13369	117102	0	0	0	50	5	8632459	1	1
APITD1	771199	383	28	45617	11281	114840	0	0	0	50	4	10170793	1	1
APLN	340263	NaN	46	15892	5162	87	0	0	0	2	0	89494	1	1
APLNR	929334	250	-20	76328	23113	18270	0	0	0	50	1	8860254	1	1
APLP1	1060028	321	47	134908	40832	244905	0	0	0	50	5	9852489	1	1
APLP2	624855	203	15	163792	41528	327903	0	0	0	50	2	9259671	1	1
APOA1	421374	323	39	55651	15515	32190	0	0	0	50	2	9508984	1	1
APOA1BP	2049505	180	37	59276	18067	83259	0	0	0	50	11	8438855	1	1
APOA2	728669	234	37	21460	5945	65685	0	0	0	50	3	10084170	1	1
APOA5	419339	326	36	75255	21924	19053	0	0	0	50	4	11264383	1	1
APOB	222162	698	-11	940035	260913	493638	0	0	0	24	0	4445555	1	1
APOB48R	NaN	NaN	NaN	218167	67628	41673	0	0	0	50	5	19996138	1	1
APOBEC1	237142	672	14	50837	12586	99789	0	0	0	50	2	10343488	1	1
APOBEC2	145501	611	37	46574	12847	44196	0	0	0	50	2	9834857	1	1
APOBEC3A	1413709	372	44	42514	11078	55767	0	0	0	50	14	10718284	1	1
APOBEC3B	1413709	372	44	81867	20706	111012	0	0	0	15	7	3592317	1	1
APOBEC3C	1386387	372	71	41064	9918	83955	0	0	0	50	1	7305680	1	1
APOBEC3D	1386387	372	71	82418	20677	156078	0	0	0	50	1	7305680	1	1
APOBEC3F	1386387	372	71	89233	22388	120060	0	0	0	50	1	7305680	1	1
APOBEC3G	1386387	372	71	82940	19981	127020	0	0	0	50	1	7305680	1	1
APOBEC3H	1225154	223	75	44892	10266	76299	0	0	0	50	10	7183213	1	1
APOBEC4	NaN	NaN	NaN	75806	20590	24447	0	0	0	50	5	19931874	1	1
APOC1	1003719	196	6	18067	4901	52461	0	0	0	50	6	7852736	1	1
APOC3	421374	323	39	21286	5858	46806	0	0	0	50	2	9508984	1	1
APOC4	1003719	196	6	26883	7395	36366	0	0	0	50	6	7852736	1	1
APOD	794351	315	38	39991	10991	85260	0	0	0	50	4	8953054	1	1
APOE	1003719	196	6	63771	20271	54027	0	0	0	50	6	7852736	1	1
APOF	2869106	184	52	65279	20590	34104	0	0	0	50	3	11049522	1	1
APOH	135537	178	-23	73892	19111	142941	0	0	0	50	2	5370858	1	1
APOL1	1237332	331	42	86217	24186	114144	0	0	0	50	10	9890508	1	1
APOL2	1237332	331	42	68817	20445	97353	0	0	0	50	10	9890508	1	1
APOL3	1228837	331	13	80939	25114	81867	0	0	0	50	5	8191079	1	1
APOL4	1233084	331	28	77285	18937	106053	0	0	0	50	4	8795555	1	1
APOL5	1161568	376	-43	88363	26303	59421	0	0	0	50	4	7658784	1	1
APOL6	936853	205	-13	69890	20590	32451	0	0	0	50	1	7900557	1	1
APOLD1	767161	129	35	54549	19662	76560	0	0	0	50	4	9879720	1	1
APOM	2517236	193	20	40542	10701	83433	0	0	0	50	8	7805321	1	1
APOO	509881	NaN	41	43645	11078	134763	0	0	0	50	6	14997176	1	1
APOOL	83775	NaN	-12	57478	15689	64554	0	0	0	50	5	10312226	1	1
APP	529745	793	-13	164546	42601	289623	0	2	0	11	2	1795303	1	1
APPBP2	372707	242	7	125048	32074	226113	0	0	0	50	2	9939721	1	1
APPL1	427002	389	33	154251	38541	298323	0	0	0	50	0	10172475	1	1
APPL2	233879	387	30	143492	37033	321726	0	0	1	50	12	13588066	1	1
APRT	813333	189	51	36656	12151	45675	0	0	0	50	6	8630023	1	1
APTX	833170	286	-5	77343	19227	156774	0	0	0	50	7	8730682	1	1
AQP1	402058	568	10	71137	22910	78387	0	0	0	50	2	7899339	1	1
AQP10	1653296	236	29	60291	20445	90654	0	0	0	50	5	9063109	1	1
AQP11	603969	401	30	54694	16994	58029	0	0	0	50	5	10247556	1	1
AQP12A	1077835	446	25	58464	20010	15138	0	0	0	50	3	11482173	1	1
AQP12B	1077835	446	25	60175	21083	9657	0	0	0	50	3	11482173	1	1
AQP2	1033911	220	48	53273	18937	57942	0	0	0	50	5	9885897	1	1
AQP3	1001877	166	4	59392	18995	103443	0	0	0	50	3	8087317	1	1
AQP4	65361	639	-33	66787	19517	115362	0	0	0	50	8	8439261	1	1
AQP5	1033911	220	48	52403	18067	50982	0	0	0	50	5	9885897	1	1
AQP6	1033911	220	48	55361	19546	54810	0	0	0	50	5	9885897	1	1
AQP8	189953	551	12	52722	17574	105096	0	0	0	50	3	10502321	1	1
AQP9	242649	602	4	60755	18241	117885	0	0	0	50	4	9173280	1	1
AQPEP	372067	763	17	209351	55912	323466	0	2	0	50	5	10086287	1	1
AQR	468734	288	-5	317376	82302	555756	0	0	1	31	3	7749061	1	1
AR	106188	NaN	-7	188848	55883	122061	0	0	0	50	2	10495593	1	1
ARAF	775214	NaN	38	126730	36917	71862	0	0	0	50	1	8432388	1	1
ARAP2	28107	1066	26	363689	92104	462318	0	0	0	16	4	2533991	1	1
ARAP3	771583	353	25	316535	97846	385236	0	0	0	50	2	9958919	1	1
ARC	300961	567	26	79547	24070	87	0	0	0	50	4	10647089	1	1
ARCN1	1359480	167	47	107648	29116	164169	0	0	0	47	3	9144512	1	1
AREG	172071	NaN	10	107764	27782	51765	0	0	0	50	2	13775580	1	1
ARF1	702621	391	5	38570	10324	47763	0	0	0	50	3	8101962	1	1
ARF3	1737773	214	55	38483	10411	82389	0	0	0	50	6	8187077	1	1
ARF4	703082	422	29	38657	10324	112665	0	0	0	50	4	10853192	1	1
ARF5	411207	619	-7	38483	10672	85347	0	0	0	50	9	6674930	1	1
ARF6	680412	174	41	35409	10527	12789	0	0	0	50	3	10093363	1	1
ARFGAP1	1278630	332	62	90712	22649	189573	0	0	0	50	2	7014665	1	1
ARFGAP2	1206881	273	24	111534	30102	311634	0	0	0	6	0	1042434	1	1
ARFGAP3	722786	187	60	111737	28420	278226	0	0	0	36	2	5585922	1	1
ARFGEF1	307618	642	26	395386	100688	591078	0	0	0	50	3	11551744	1	1
ARFIP1	218185	385	33	79373	21025	186876	0	0	0	50	3	11700224	1	1
ARFIP2	424988	469	20	70789	20909	140070	0	0	0	50	4	9521889	1	1
ARFRP1	1126597	202	36	43558	11687	145029	0	0	0	50	4	8179015	1	1
ARG1	147816	864	7	66990	19923	137982	0	0	0	50	6	8845522	1	1
ARG2	481915	260	42	73283	21808	132153	0	1	0	50	9	9066154	1	1
ARGFX	289448	613	18	65656	18212	56550	0	0	0	50	6	10862907	1	1
ARGLU1	169398	1237	11	56550	16008	60117	0	0	1	31	2	4074819	1	1
ARHGAP1	939971	176	44	93844	25172	223068	0	0	0	50	1	8949835	1	1
ARHGAP10	75227	678	22	170056	43007	350871	0	0	1	50	12	10147274	1	1
ARHGAP11A	244857	383	1	215180	57913	186789	0	0	0	50	2	11664032	1	1
ARHGAP11B	220858	693	10	56637	15399	127368	0	0	0	50	5	9307347	1	1
ARHGAP12	359237	346	25	181975	45356	294582	0	0	0	50	5	10281283	1	1
ARHGAP17	272834	185	22	184063	52925	330687	0	0	0	50	3	11744565	1	1
ARHGAP18	73209	550	26	142158	36192	209322	0	0	0	50	8	8950618	1	1
ARHGAP19	945635	397	26	105183	28014	223851	0	0	0	50	10	12524665	1	1
ARHGAP20	146681	501	-5	247370	68614	220110	0	0	0	17	1	2355873	1	1
ARHGAP21	164987	309	-3	406116	113535	401679	0	1	0	50	10	10971280	1	1
ARHGAP22	NaN	NaN	NaN	141868	43703	150684	0	0	0	50	5	20081224	1	1
[truncated: 16,863 more rows]
